# Supplementary material for: Genetic Modifiers Associated with Vaso-Occlusive Crises and Acute Pain Phenomena in Sickle Cell Disease: A Scoping Review
Source: Int J Mol Sci. 2025 May 7;26(9):4456. doi: 10.3390/ijms26094456 (PMC12072568; doi:10.3390/ijms26094456)
Supplement: Supplementary file 1 [file ijms-26-04456-s001.zip]

Archive with 3 entries (3 files):
- Supplementary Online Materials S1.pdf
- Supplementary Online Materials S2.xlsx
- Supplementary Online Materials S3.xlsx
