# Supplementary material for: Genetic Modifiers Associated with Vaso-Occlusive Crises and Acute Pain Phenomena in Sickle Cell Disease: A Scoping Review
Source: Int J Mol Sci. 2025 May 7;26(9):4456. doi: 10.3390/ijms26094456 (PMC12072568; doi:10.3390/ijms26094456)
Supplement: Supplementary file 1 [file ijms-26-04456-s001.zip › Supplementary Online Materials S2.xlsx]

## Sheet: string_node_degrees
#node	identifier	node_degree
COMT	9606.ENSP00000354511	15
OPRM1	9606.ENSP00000394624	10
ADRB2	9606.ENSP00000305372	8
EDN1	9606.ENSP00000368683	8
NOS3	9606.ENSP00000297494	8
DRD2	9606.ENSP00000354859	7
HBB	9606.ENSP00000494175	7
NR3C1	9606.ENSP00000231509	7
HBA2	9606.ENSP00000251595	6
MTHFR	9606.ENSP00000365770	6
DRD3	9606.ENSP00000373169	5
HBG2	9606.ENSP00000338082	5
IL1A	9606.ENSP00000263339	5
BCL11A	9606.ENSP00000496168	4
GCH1	9606.ENSP00000477796	4
GSTM1	9606.ENSP00000311469	4
HBA1	9606.ENSP00000322421	4
KCNJ6	9606.ENSP00000477437	4
KCNS1	9606.ENSP00000445595	4
TGFBR2	9606.ENSP00000351905	4
UGT2B7	9606.ENSP00000304811	4
APOL1	9606.ENSP00000317674	3
AVPR1A	9606.ENSP00000299178	3
FAAH	9606.ENSP00000243167	3
G6PD	9606.ENSP00000377192	3
NOS1	9606.ENSP00000477999	3
TGFBR3	9606.ENSP00000212355	3
TRPA1	9606.ENSP00000262209	3
ANXA2	9606.ENSP00000346032	2
BMP6	9606.ENSP00000283147	2
ECE1	9606.ENSP00000364028	2
ITGA2	9606.ENSP00000296585	2
ITGAV	9606.ENSP00000261023	2
KL	9606.ENSP00000369442	2
MBL2	9606.ENSP00000363079	2
PKLR	9606.ENSP00000339933	2
CACNA2D3	9606.ENSP00000419101	1
MYB	9606.ENSP00000339992	1
PDS5B	9606.ENSP00000313851	1
STARD13	9606.ENSP00000338785	1
AQP1	9606.ENSP00000311165	0
COMMD7	9606.ENSP00000278980	0
ERG	9606.ENSP00000414150	0
PLSCR4	9606.ENSP00000347038	0
PROZ	9606.ENSP00000344458	0
TBC1D1	9606.ENSP00000261439	0
