# Supplementary material for: Genetic Modifiers Associated with Vaso-Occlusive Crises and Acute Pain Phenomena in Sickle Cell Disease: A Scoping Review
Source: Int J Mol Sci. 2025 May 7;26(9):4456. doi: 10.3390/ijms26094456 (PMC12072568; doi:10.3390/ijms26094456)
Supplement: Supplementary file 1 [file ijms-26-04456-s001.zip › Supplementary Online Materials S3.xlsx]

## Sheet: enrichment.all
#category	term ID	term description	observed gene count	background gene count	strength	signal	false discovery rate	matching proteins in your network (IDs)	matching proteins in your network (labels)	enrichment ratio*	* Based on 46 input proteins and (at the time of analysis) 19488 background proteins for Homo sapiens (https://string-db.org/organism_overview.html)
GO Process	GO:1901700	Response to oxygen-containing compound	26	1547	0.86	1.36	4.1e-13	9606.ENSP00000212355,9606.ENSP00000231509,9606.ENSP00000251595,9606.ENSP00000262209,9606.ENSP00000263339,9606.ENSP00000283147,9606.ENSP00000296585,9606.ENSP00000297494,9606.ENSP00000299178,9606.ENSP00000305372,9606.ENSP00000311165,9606.ENSP00000322421,9606.ENSP00000339933,9606.ENSP00000347038,9606.ENSP00000351905,9606.ENSP00000354859,9606.ENSP00000365770,9606.ENSP00000368683,9606.ENSP00000369442,…	TGFBR3,NR3C1,HBA2,TRPA1,IL1A,BMP6,ITGA2,NOS3,AVPR1A,ADRB2,AQP1,HBA1,PKLR,PLSCR4,TGFBR2,DRD2,MTHFR,EDN1,KL,DRD3,G6PD,OPRM1,GCH1,NOS1,HBB,BCL11A	7.1202
GO Process	GO:0044057	Regulation of system process	16	567	1.08	1.64	9.32e-10	9606.ENSP00000243167,9606.ENSP00000263339,9606.ENSP00000283147,9606.ENSP00000296585,9606.ENSP00000297494,9606.ENSP00000299178,9606.ENSP00000305372,9606.ENSP00000311165,9606.ENSP00000354859,9606.ENSP00000364028,9606.ENSP00000368683,9606.ENSP00000373169,9606.ENSP00000377192,9606.ENSP00000394624,9606.ENSP00000477796,9606.ENSP00000477999	FAAH,IL1A,BMP6,ITGA2,NOS3,AVPR1A,ADRB2,AQP1,DRD2,ECE1,EDN1,DRD3,G6PD,OPRM1,GCH1,NOS1	11.9549
GO Process	GO:0070887	Cellular response to chemical stimulus	27	2609	0.65	0.86	3.55e-09	9606.ENSP00000212355,9606.ENSP00000231509,9606.ENSP00000251595,9606.ENSP00000262209,9606.ENSP00000263339,9606.ENSP00000278980,9606.ENSP00000283147,9606.ENSP00000296585,9606.ENSP00000297494,9606.ENSP00000299178,9606.ENSP00000305372,9606.ENSP00000311165,9606.ENSP00000311469,9606.ENSP00000322421,9606.ENSP00000338082,9606.ENSP00000339933,9606.ENSP00000347038,9606.ENSP00000351905,9606.ENSP00000354859,…	TGFBR3,NR3C1,HBA2,TRPA1,IL1A,COMMD7,BMP6,ITGA2,NOS3,AVPR1A,ADRB2,AQP1,GSTM1,HBA1,HBG2,PKLR,PLSCR4,TGFBR2,DRD2,EDN1,KL,DRD3,G6PD,OPRM1,NOS1,HBB,BCL11A	4.38429
GO Process	GO:0008217	Regulation of blood pressure	11	191	1.39	2.11	3.74e-09	9606.ENSP00000297494,9606.ENSP00000299178,9606.ENSP00000305372,9606.ENSP00000354859,9606.ENSP00000364028,9606.ENSP00000368683,9606.ENSP00000369442,9606.ENSP00000373169,9606.ENSP00000477796,9606.ENSP00000477999,9606.ENSP00000494175	NOS3,AVPR1A,ADRB2,DRD2,ECE1,EDN1,KL,DRD3,GCH1,NOS1,HBB	24.3988
GO Process	GO:0009605	Response to external stimulus	25	2355	0.66	0.86	1.61e-08	9606.ENSP00000261023,9606.ENSP00000262209,9606.ENSP00000263339,9606.ENSP00000283147,9606.ENSP00000296585,9606.ENSP00000297494,9606.ENSP00000299178,9606.ENSP00000305372,9606.ENSP00000311165,9606.ENSP00000317674,9606.ENSP00000339933,9606.ENSP00000347038,9606.ENSP00000351905,9606.ENSP00000354511,9606.ENSP00000354859,9606.ENSP00000363079,9606.ENSP00000364028,9606.ENSP00000365770,9606.ENSP00000368683,…	ITGAV,TRPA1,IL1A,BMP6,ITGA2,NOS3,AVPR1A,ADRB2,AQP1,APOL1,PKLR,PLSCR4,TGFBR2,COMT,DRD2,MBL2,ECE1,MTHFR,EDN1,KL,DRD3,G6PD,OPRM1,GCH1,NOS1	4.49737
GO Process	GO:0008015	Blood circulation	13	403	1.14	1.61	1.89e-08	9606.ENSP00000243167,9606.ENSP00000283147,9606.ENSP00000297494,9606.ENSP00000299178,9606.ENSP00000305372,9606.ENSP00000354859,9606.ENSP00000364028,9606.ENSP00000368683,9606.ENSP00000369442,9606.ENSP00000373169,9606.ENSP00000477796,9606.ENSP00000477999,9606.ENSP00000494175	FAAH,BMP6,NOS3,AVPR1A,ADRB2,DRD2,ECE1,EDN1,KL,DRD3,GCH1,NOS1,HBB	13.6662
GO Process	GO:0042221	Response to chemical	31	4010	0.52	0.68	1.89e-08	9606.ENSP00000212355,9606.ENSP00000231509,9606.ENSP00000251595,9606.ENSP00000261023,9606.ENSP00000262209,9606.ENSP00000263339,9606.ENSP00000278980,9606.ENSP00000283147,9606.ENSP00000296585,9606.ENSP00000297494,9606.ENSP00000299178,9606.ENSP00000305372,9606.ENSP00000311165,9606.ENSP00000311469,9606.ENSP00000322421,9606.ENSP00000338082,9606.ENSP00000339933,9606.ENSP00000347038,9606.ENSP00000351905,…	TGFBR3,NR3C1,HBA2,ITGAV,TRPA1,IL1A,COMMD7,BMP6,ITGA2,NOS3,AVPR1A,ADRB2,AQP1,GSTM1,HBA1,HBG2,PKLR,PLSCR4,TGFBR2,DRD2,ECE1,MTHFR,EDN1,KL,DRD3,G6PD,OPRM1,GCH1,NOS1,HBB,BCL11A	3.27512
GO Process	GO:0030185	Nitric oxide transport	5	5	2.63	2.71	2.69e-08	9606.ENSP00000251595,9606.ENSP00000311165,9606.ENSP00000322421,9606.ENSP00000368683,9606.ENSP00000494175	HBA2,AQP1,HBA1,EDN1,HBB	423.652
GO Process	GO:0006950	Response to stress	28	3358	0.55	0.7	6.42e-08	9606.ENSP00000212355,9606.ENSP00000251595,9606.ENSP00000262209,9606.ENSP00000263339,9606.ENSP00000283147,9606.ENSP00000296585,9606.ENSP00000297494,9606.ENSP00000299178,9606.ENSP00000305372,9606.ENSP00000311165,9606.ENSP00000311469,9606.ENSP00000313851,9606.ENSP00000317674,9606.ENSP00000322421,9606.ENSP00000339933,9606.ENSP00000344458,9606.ENSP00000351905,9606.ENSP00000354511,9606.ENSP00000354859,…	TGFBR3,HBA2,TRPA1,IL1A,BMP6,ITGA2,NOS3,AVPR1A,ADRB2,AQP1,GSTM1,PDS5B,APOL1,HBA1,PKLR,PROZ,TGFBR2,COMT,DRD2,MBL2,MTHFR,EDN1,KL,G6PD,OPRM1,GCH1,NOS1,HBB	3.53254
GO Process	GO:0065008	Regulation of biological quality	29	3654	0.53	0.68	6.42e-08	9606.ENSP00000212355,9606.ENSP00000231509,9606.ENSP00000243167,9606.ENSP00000261023,9606.ENSP00000262209,9606.ENSP00000263339,9606.ENSP00000283147,9606.ENSP00000296585,9606.ENSP00000297494,9606.ENSP00000299178,9606.ENSP00000304811,9606.ENSP00000305372,9606.ENSP00000311165,9606.ENSP00000339992,9606.ENSP00000344458,9606.ENSP00000346032,9606.ENSP00000347038,9606.ENSP00000354511,9606.ENSP00000354859,…	TGFBR3,NR3C1,FAAH,ITGAV,TRPA1,IL1A,BMP6,ITGA2,NOS3,AVPR1A,UGT2B7,ADRB2,AQP1,MYB,PROZ,ANXA2,PLSCR4,COMT,DRD2,ECE1,EDN1,KL,DRD3,G6PD,OPRM1,GCH1,NOS1,HBB,BCL11A	3.36232
GO Process	GO:0045776	Negative regulation of blood pressure	7	49	1.79	2.26	7.01e-08	9606.ENSP00000297494,9606.ENSP00000305372,9606.ENSP00000354859,9606.ENSP00000369442,9606.ENSP00000373169,9606.ENSP00000477796,9606.ENSP00000477999	NOS3,ADRB2,DRD2,KL,DRD3,GCH1,NOS1	60.5217
GO Process	GO:0014070	Response to organic cyclic compound	16	861	0.9	1.18	7.42e-08	9606.ENSP00000231509,9606.ENSP00000262209,9606.ENSP00000263339,9606.ENSP00000283147,9606.ENSP00000296585,9606.ENSP00000299178,9606.ENSP00000311165,9606.ENSP00000339933,9606.ENSP00000351905,9606.ENSP00000354859,9606.ENSP00000365770,9606.ENSP00000368683,9606.ENSP00000369442,9606.ENSP00000373169,9606.ENSP00000377192,9606.ENSP00000394624	NR3C1,TRPA1,IL1A,BMP6,ITGA2,AVPR1A,AQP1,PKLR,TGFBR2,DRD2,MTHFR,EDN1,KL,DRD3,G6PD,OPRM1	7.87275
GO Process	GO:0010035	Response to inorganic substance	13	532	1.02	1.3	2.32e-07	9606.ENSP00000251595,9606.ENSP00000262209,9606.ENSP00000263339,9606.ENSP00000283147,9606.ENSP00000297494,9606.ENSP00000299178,9606.ENSP00000311165,9606.ENSP00000322421,9606.ENSP00000339933,9606.ENSP00000354859,9606.ENSP00000368683,9606.ENSP00000377192,9606.ENSP00000494175	HBA2,TRPA1,IL1A,BMP6,NOS3,AVPR1A,AQP1,HBA1,PKLR,DRD2,EDN1,G6PD,HBB	10.3524
GO Process	GO:0009628	Response to abiotic stimulus	17	1107	0.82	1.02	2.33e-07	9606.ENSP00000212355,9606.ENSP00000262209,9606.ENSP00000263339,9606.ENSP00000283147,9606.ENSP00000296585,9606.ENSP00000297494,9606.ENSP00000299178,9606.ENSP00000305372,9606.ENSP00000311165,9606.ENSP00000339933,9606.ENSP00000351905,9606.ENSP00000354859,9606.ENSP00000365770,9606.ENSP00000368683,9606.ENSP00000373169,9606.ENSP00000394624,9606.ENSP00000477999	TGFBR3,TRPA1,IL1A,BMP6,ITGA2,NOS3,AVPR1A,ADRB2,AQP1,PKLR,TGFBR2,DRD2,MTHFR,EDN1,DRD3,OPRM1,NOS1	6.50595
GO Process	GO:0051240	Positive regulation of multicellular organismal process	19	1505	0.73	0.9	3.53e-07	9606.ENSP00000212355,9606.ENSP00000243167,9606.ENSP00000263339,9606.ENSP00000283147,9606.ENSP00000296585,9606.ENSP00000297494,9606.ENSP00000299178,9606.ENSP00000305372,9606.ENSP00000311165,9606.ENSP00000339992,9606.ENSP00000346032,9606.ENSP00000351905,9606.ENSP00000354859,9606.ENSP00000368683,9606.ENSP00000369442,9606.ENSP00000373169,9606.ENSP00000394624,9606.ENSP00000477796,9606.ENSP00000496168	TGFBR3,FAAH,IL1A,BMP6,ITGA2,NOS3,AVPR1A,ADRB2,AQP1,MYB,ANXA2,TGFBR2,DRD2,EDN1,KL,DRD3,OPRM1,GCH1,BCL11A	5.34843
GO Process	GO:0015670	Carbon dioxide transport	5	14	2.18	2.17	5.74e-07	9606.ENSP00000251595,9606.ENSP00000311165,9606.ENSP00000322421,9606.ENSP00000338082,9606.ENSP00000494175	HBA2,AQP1,HBA1,HBG2,HBB	151.304
GO Process	GO:0010033	Response to organic substance	24	2692	0.58	0.71	6.08e-07	9606.ENSP00000212355,9606.ENSP00000231509,9606.ENSP00000262209,9606.ENSP00000263339,9606.ENSP00000278980,9606.ENSP00000283147,9606.ENSP00000296585,9606.ENSP00000297494,9606.ENSP00000299178,9606.ENSP00000305372,9606.ENSP00000311165,9606.ENSP00000339933,9606.ENSP00000347038,9606.ENSP00000351905,9606.ENSP00000354859,9606.ENSP00000365770,9606.ENSP00000368683,9606.ENSP00000369442,9606.ENSP00000373169,…	TGFBR3,NR3C1,TRPA1,IL1A,COMMD7,BMP6,ITGA2,NOS3,AVPR1A,ADRB2,AQP1,PKLR,PLSCR4,TGFBR2,DRD2,MTHFR,EDN1,KL,DRD3,G6PD,OPRM1,GCH1,NOS1,BCL11A	3.77699
GO Process	GO:0001666	Response to hypoxia	10	278	1.19	1.45	7.9e-07	9606.ENSP00000212355,9606.ENSP00000263339,9606.ENSP00000296585,9606.ENSP00000311165,9606.ENSP00000339933,9606.ENSP00000351905,9606.ENSP00000354859,9606.ENSP00000365770,9606.ENSP00000368683,9606.ENSP00000477999	TGFBR3,IL1A,ITGA2,AQP1,PKLR,TGFBR2,DRD2,MTHFR,EDN1,NOS1	15.2393
GO Process	GO:0051239	Regulation of multicellular organismal process	24	2749	0.57	0.69	8.41e-07	9606.ENSP00000212355,9606.ENSP00000243167,9606.ENSP00000261023,9606.ENSP00000263339,9606.ENSP00000283147,9606.ENSP00000296585,9606.ENSP00000297494,9606.ENSP00000299178,9606.ENSP00000305372,9606.ENSP00000311165,9606.ENSP00000338785,9606.ENSP00000339992,9606.ENSP00000346032,9606.ENSP00000351905,9606.ENSP00000354859,9606.ENSP00000364028,9606.ENSP00000368683,9606.ENSP00000369442,9606.ENSP00000373169,…	TGFBR3,FAAH,ITGAV,IL1A,BMP6,ITGA2,NOS3,AVPR1A,ADRB2,AQP1,STARD13,MYB,ANXA2,TGFBR2,DRD2,ECE1,EDN1,KL,DRD3,G6PD,OPRM1,GCH1,NOS1,BCL11A	3.69867
GO Process	GO:1901701	Cellular response to oxygen-containing compound	16	1057	0.81	0.98	8.41e-07	9606.ENSP00000231509,9606.ENSP00000262209,9606.ENSP00000263339,9606.ENSP00000296585,9606.ENSP00000297494,9606.ENSP00000299178,9606.ENSP00000305372,9606.ENSP00000311165,9606.ENSP00000339933,9606.ENSP00000347038,9606.ENSP00000354859,9606.ENSP00000368683,9606.ENSP00000369442,9606.ENSP00000373169,9606.ENSP00000394624,9606.ENSP00000496168	NR3C1,TRPA1,IL1A,ITGA2,NOS3,AVPR1A,ADRB2,AQP1,PKLR,PLSCR4,DRD2,EDN1,KL,DRD3,OPRM1,BCL11A	6.4129
GO Process	GO:0097746	Blood vessel diameter maintenance	8	140	1.39	1.64	1.15e-06	9606.ENSP00000243167,9606.ENSP00000297494,9606.ENSP00000299178,9606.ENSP00000305372,9606.ENSP00000364028,9606.ENSP00000368683,9606.ENSP00000477796,9606.ENSP00000477999	FAAH,NOS3,AVPR1A,ADRB2,ECE1,EDN1,GCH1,NOS1	24.2087
GO Process	GO:0050896	Response to stimulus	38	7835	0.32	0.44	2e-06	9606.ENSP00000212355,9606.ENSP00000231509,9606.ENSP00000251595,9606.ENSP00000261023,9606.ENSP00000262209,9606.ENSP00000263339,9606.ENSP00000278980,9606.ENSP00000283147,9606.ENSP00000296585,9606.ENSP00000297494,9606.ENSP00000299178,9606.ENSP00000305372,9606.ENSP00000311165,9606.ENSP00000311469,9606.ENSP00000313851,9606.ENSP00000317674,9606.ENSP00000322421,9606.ENSP00000338082,9606.ENSP00000338785,…	TGFBR3,NR3C1,HBA2,ITGAV,TRPA1,IL1A,COMMD7,BMP6,ITGA2,NOS3,AVPR1A,ADRB2,AQP1,GSTM1,PDS5B,APOL1,HBA1,HBG2,STARD13,PKLR,PROZ,PLSCR4,TGFBR2,COMT,DRD2,MBL2,ECE1,MTHFR,EDN1,KL,DRD3,G6PD,OPRM1,ERG,GCH1,NOS1,HBB,BCL11A	2.05473
GO Process	GO:0033993	Response to lipid	14	827	0.86	1.01	2.19e-06	9606.ENSP00000231509,9606.ENSP00000263339,9606.ENSP00000283147,9606.ENSP00000296585,9606.ENSP00000297494,9606.ENSP00000299178,9606.ENSP00000311165,9606.ENSP00000347038,9606.ENSP00000351905,9606.ENSP00000368683,9606.ENSP00000369442,9606.ENSP00000394624,9606.ENSP00000477796,9606.ENSP00000477999	NR3C1,IL1A,BMP6,ITGA2,NOS3,AVPR1A,AQP1,PLSCR4,TGFBR2,EDN1,KL,OPRM1,GCH1,NOS1	7.17186
GO Process	GO:0003073	Regulation of systemic arterial blood pressure	7	100	1.48	1.63	2.69e-06	9606.ENSP00000297494,9606.ENSP00000299178,9606.ENSP00000305372,9606.ENSP00000354859,9606.ENSP00000364028,9606.ENSP00000368683,9606.ENSP00000369442	NOS3,AVPR1A,ADRB2,DRD2,ECE1,EDN1,KL	29.6557
GO Process	GO:0009719	Response to endogenous stimulus	17	1363	0.73	0.84	2.69e-06	9606.ENSP00000212355,9606.ENSP00000231509,9606.ENSP00000283147,9606.ENSP00000296585,9606.ENSP00000297494,9606.ENSP00000299178,9606.ENSP00000305372,9606.ENSP00000311165,9606.ENSP00000339933,9606.ENSP00000351905,9606.ENSP00000354859,9606.ENSP00000368683,9606.ENSP00000369442,9606.ENSP00000373169,9606.ENSP00000394624,9606.ENSP00000477999,9606.ENSP00000496168	TGFBR3,NR3C1,BMP6,ITGA2,NOS3,AVPR1A,ADRB2,AQP1,PKLR,TGFBR2,DRD2,EDN1,KL,DRD3,OPRM1,NOS1,BCL11A	5.284
GO Process	GO:0043269	Regulation of ion transport	13	700	0.9	1.04	2.69e-06	9606.ENSP00000263339,9606.ENSP00000297494,9606.ENSP00000299178,9606.ENSP00000305372,9606.ENSP00000354859,9606.ENSP00000368683,9606.ENSP00000373169,9606.ENSP00000377192,9606.ENSP00000394624,9606.ENSP00000419101,9606.ENSP00000445595,9606.ENSP00000477437,9606.ENSP00000477999	IL1A,NOS3,AVPR1A,ADRB2,DRD2,EDN1,DRD3,G6PD,OPRM1,CACNA2D3,KCNS1,KCNJ6,NOS1	7.86783
GO Process	GO:0051049	Regulation of transport	19	1763	0.66	0.77	2.69e-06	9606.ENSP00000261023,9606.ENSP00000263339,9606.ENSP00000283147,9606.ENSP00000296585,9606.ENSP00000297494,9606.ENSP00000299178,9606.ENSP00000305372,9606.ENSP00000311165,9606.ENSP00000346032,9606.ENSP00000354859,9606.ENSP00000363079,9606.ENSP00000368683,9606.ENSP00000373169,9606.ENSP00000377192,9606.ENSP00000394624,9606.ENSP00000419101,9606.ENSP00000445595,9606.ENSP00000477437,9606.ENSP00000477999	ITGAV,IL1A,BMP6,ITGA2,NOS3,AVPR1A,ADRB2,AQP1,ANXA2,DRD2,MBL2,EDN1,DRD3,G6PD,OPRM1,CACNA2D3,KCNS1,KCNJ6,NOS1	4.56574
GO Process	GO:0000302	Response to reactive oxygen species	8	169	1.31	1.47	3.08e-06	9606.ENSP00000251595,9606.ENSP00000262209,9606.ENSP00000263339,9606.ENSP00000297494,9606.ENSP00000311165,9606.ENSP00000322421,9606.ENSP00000368683,9606.ENSP00000494175	HBA2,TRPA1,IL1A,NOS3,AQP1,HBA1,EDN1,HBB	20.0545
GO Process	GO:0071310	Cellular response to organic substance	20	2019	0.63	0.73	3.08e-06	9606.ENSP00000212355,9606.ENSP00000231509,9606.ENSP00000262209,9606.ENSP00000263339,9606.ENSP00000278980,9606.ENSP00000283147,9606.ENSP00000296585,9606.ENSP00000297494,9606.ENSP00000305372,9606.ENSP00000311165,9606.ENSP00000339933,9606.ENSP00000347038,9606.ENSP00000351905,9606.ENSP00000354859,9606.ENSP00000368683,9606.ENSP00000369442,9606.ENSP00000373169,9606.ENSP00000394624,9606.ENSP00000477999,…	TGFBR3,NR3C1,TRPA1,IL1A,COMMD7,BMP6,ITGA2,NOS3,ADRB2,AQP1,PKLR,PLSCR4,TGFBR2,DRD2,EDN1,KL,DRD3,OPRM1,NOS1,BCL11A	4.19665
GO Process	GO:0051716	Cellular response to stimulus	34	6357	0.36	0.47	3.81e-06	9606.ENSP00000212355,9606.ENSP00000231509,9606.ENSP00000251595,9606.ENSP00000261023,9606.ENSP00000262209,9606.ENSP00000263339,9606.ENSP00000278980,9606.ENSP00000283147,9606.ENSP00000296585,9606.ENSP00000297494,9606.ENSP00000299178,9606.ENSP00000305372,9606.ENSP00000311165,9606.ENSP00000311469,9606.ENSP00000313851,9606.ENSP00000322421,9606.ENSP00000338082,9606.ENSP00000338785,9606.ENSP00000339933,…	TGFBR3,NR3C1,HBA2,ITGAV,TRPA1,IL1A,COMMD7,BMP6,ITGA2,NOS3,AVPR1A,ADRB2,AQP1,GSTM1,PDS5B,HBA1,HBG2,STARD13,PKLR,PLSCR4,TGFBR2,COMT,DRD2,MBL2,ECE1,EDN1,KL,DRD3,G6PD,OPRM1,ERG,NOS1,HBB,BCL11A	2.26588
GO Process	GO:0003018	Vascular process in circulatory system	9	262	1.17	1.31	4.42e-06	9606.ENSP00000243167,9606.ENSP00000283147,9606.ENSP00000297494,9606.ENSP00000299178,9606.ENSP00000305372,9606.ENSP00000364028,9606.ENSP00000368683,9606.ENSP00000477796,9606.ENSP00000477999	FAAH,BMP6,NOS3,AVPR1A,ADRB2,ECE1,EDN1,GCH1,NOS1	14.5529
GO Process	GO:0006979	Response to oxidative stress	10	368	1.07	1.2	5.21e-06	9606.ENSP00000251595,9606.ENSP00000262209,9606.ENSP00000263339,9606.ENSP00000297494,9606.ENSP00000311165,9606.ENSP00000322421,9606.ENSP00000363079,9606.ENSP00000368683,9606.ENSP00000377192,9606.ENSP00000494175	HBA2,TRPA1,IL1A,NOS3,AQP1,HBA1,MBL2,EDN1,G6PD,HBB	11.5123
GO Process	GO:0032879	Regulation of localization	20	2103	0.61	0.7	5.39e-06	9606.ENSP00000261023,9606.ENSP00000262209,9606.ENSP00000263339,9606.ENSP00000283147,9606.ENSP00000296585,9606.ENSP00000297494,9606.ENSP00000299178,9606.ENSP00000305372,9606.ENSP00000311165,9606.ENSP00000346032,9606.ENSP00000354859,9606.ENSP00000363079,9606.ENSP00000368683,9606.ENSP00000373169,9606.ENSP00000377192,9606.ENSP00000394624,9606.ENSP00000419101,9606.ENSP00000445595,9606.ENSP00000477437,…	ITGAV,TRPA1,IL1A,BMP6,ITGA2,NOS3,AVPR1A,ADRB2,AQP1,ANXA2,DRD2,MBL2,EDN1,DRD3,G6PD,OPRM1,CACNA2D3,KCNS1,KCNJ6,NOS1	4.02903
GO Process	GO:0009991	Response to extracellular stimulus	11	492	0.98	1.1	5.99e-06	9606.ENSP00000263339,9606.ENSP00000296585,9606.ENSP00000299178,9606.ENSP00000305372,9606.ENSP00000339933,9606.ENSP00000351905,9606.ENSP00000354511,9606.ENSP00000365770,9606.ENSP00000369442,9606.ENSP00000377192,9606.ENSP00000394624	IL1A,ITGA2,AVPR1A,ADRB2,PKLR,TGFBR2,COMT,MTHFR,KL,G6PD,OPRM1	9.4719
GO Process	GO:0035815	Positive regulation of renal sodium excretion	4	12	2.15	1.67	1.72e-05	9606.ENSP00000299178,9606.ENSP00000354859,9606.ENSP00000368683,9606.ENSP00000373169	AVPR1A,DRD2,EDN1,DRD3	141.217
GO Process	GO:2000026	Regulation of multicellular organismal development	16	1389	0.69	0.75	1.86e-05	9606.ENSP00000212355,9606.ENSP00000263339,9606.ENSP00000283147,9606.ENSP00000297494,9606.ENSP00000305372,9606.ENSP00000311165,9606.ENSP00000339992,9606.ENSP00000346032,9606.ENSP00000351905,9606.ENSP00000354859,9606.ENSP00000368683,9606.ENSP00000369442,9606.ENSP00000373169,9606.ENSP00000377192,9606.ENSP00000394624,9606.ENSP00000496168	TGFBR3,IL1A,BMP6,NOS3,ADRB2,AQP1,MYB,ANXA2,TGFBR2,DRD2,EDN1,KL,DRD3,G6PD,OPRM1,BCL11A	4.88008
GO Process	GO:0031644	Regulation of nervous system process	7	145	1.32	1.31	2.07e-05	9606.ENSP00000263339,9606.ENSP00000296585,9606.ENSP00000297494,9606.ENSP00000299178,9606.ENSP00000305372,9606.ENSP00000368683,9606.ENSP00000394624	IL1A,ITGA2,NOS3,AVPR1A,ADRB2,EDN1,OPRM1	20.4522
GO Process	GO:1901698	Response to nitrogen compound	14	1058	0.75	0.8	2.9e-05	9606.ENSP00000212355,9606.ENSP00000263339,9606.ENSP00000296585,9606.ENSP00000305372,9606.ENSP00000311165,9606.ENSP00000311469,9606.ENSP00000339933,9606.ENSP00000354859,9606.ENSP00000365770,9606.ENSP00000368683,9606.ENSP00000369442,9606.ENSP00000373169,9606.ENSP00000394624,9606.ENSP00000496168	TGFBR3,IL1A,ITGA2,ADRB2,AQP1,GSTM1,PKLR,DRD2,MTHFR,EDN1,KL,DRD3,OPRM1,BCL11A	5.60598
GO Process	GO:0006584	Catecholamine metabolic process	5	44	1.69	1.46	3.3e-05	9606.ENSP00000354511,9606.ENSP00000354859,9606.ENSP00000369442,9606.ENSP00000373169,9606.ENSP00000477796	COMT,DRD2,KL,DRD3,GCH1	48.1423
GO Process	GO:0031667	Response to nutrient levels	10	461	0.97	0.99	3.3e-05	9606.ENSP00000263339,9606.ENSP00000296585,9606.ENSP00000305372,9606.ENSP00000339933,9606.ENSP00000351905,9606.ENSP00000354511,9606.ENSP00000365770,9606.ENSP00000369442,9606.ENSP00000377192,9606.ENSP00000394624	IL1A,ITGA2,ADRB2,PKLR,TGFBR2,COMT,MTHFR,KL,G6PD,OPRM1	9.18985
GO Process	GO:0051481	Negative regulation of cytosolic calcium ion concentration	4	15	2.06	1.56	3.3e-05	9606.ENSP00000354859,9606.ENSP00000373169,9606.ENSP00000394624,9606.ENSP00000477999	DRD2,DRD3,OPRM1,NOS1	112.974
GO Process	GO:0006816	Calcium ion transport	8	246	1.14	1.13	3.6e-05	9606.ENSP00000261023,9606.ENSP00000262209,9606.ENSP00000297494,9606.ENSP00000346032,9606.ENSP00000354859,9606.ENSP00000368683,9606.ENSP00000394624,9606.ENSP00000419101	ITGAV,TRPA1,NOS3,ANXA2,DRD2,EDN1,OPRM1,CACNA2D3	13.7773
GO Process	GO:0051050	Positive regulation of transport	13	915	0.78	0.82	3.71e-05	9606.ENSP00000263339,9606.ENSP00000283147,9606.ENSP00000296585,9606.ENSP00000299178,9606.ENSP00000305372,9606.ENSP00000311165,9606.ENSP00000346032,9606.ENSP00000354859,9606.ENSP00000363079,9606.ENSP00000368683,9606.ENSP00000373169,9606.ENSP00000377192,9606.ENSP00000477999	IL1A,BMP6,ITGA2,AVPR1A,ADRB2,AQP1,ANXA2,DRD2,MBL2,EDN1,DRD3,G6PD,NOS1	6.0191
GO Process	GO:0003044	Regulation of systemic arterial blood pressure mediated by a chemical signal	5	47	1.66	1.43	3.91e-05	9606.ENSP00000297494,9606.ENSP00000299178,9606.ENSP00000305372,9606.ENSP00000364028,9606.ENSP00000368683	NOS3,AVPR1A,ADRB2,ECE1,EDN1	45.0694
GO Process	GO:1903522	Regulation of blood circulation	8	250	1.14	1.12	3.91e-05	9606.ENSP00000243167,9606.ENSP00000297494,9606.ENSP00000299178,9606.ENSP00000354859,9606.ENSP00000364028,9606.ENSP00000368683,9606.ENSP00000477796,9606.ENSP00000477999	FAAH,NOS3,AVPR1A,DRD2,ECE1,EDN1,GCH1,NOS1	13.5569
GO Process	GO:0009725	Response to hormone	12	762	0.83	0.85	4e-05	9606.ENSP00000212355,9606.ENSP00000231509,9606.ENSP00000283147,9606.ENSP00000296585,9606.ENSP00000297494,9606.ENSP00000299178,9606.ENSP00000311165,9606.ENSP00000339933,9606.ENSP00000351905,9606.ENSP00000368683,9606.ENSP00000369442,9606.ENSP00000477999	TGFBR3,NR3C1,BMP6,ITGA2,NOS3,AVPR1A,AQP1,PKLR,TGFBR2,EDN1,KL,NOS1	6.67169
GO Process	GO:0072593	Reactive oxygen species metabolic process	6	102	1.4	1.28	5.11e-05	9606.ENSP00000251595,9606.ENSP00000297494,9606.ENSP00000322421,9606.ENSP00000338082,9606.ENSP00000368683,9606.ENSP00000494175	HBA2,NOS3,HBA1,HBG2,EDN1,HBB	24.9207
GO Process	GO:0042542	Response to hydrogen peroxide	6	103	1.4	1.27	5.31e-05	9606.ENSP00000251595,9606.ENSP00000262209,9606.ENSP00000311165,9606.ENSP00000322421,9606.ENSP00000368683,9606.ENSP00000494175	HBA2,TRPA1,AQP1,HBA1,EDN1,HBB	24.6788
GO Process	GO:0010243	Response to organonitrogen compound	13	963	0.76	0.78	5.83e-05	9606.ENSP00000212355,9606.ENSP00000263339,9606.ENSP00000296585,9606.ENSP00000305372,9606.ENSP00000311165,9606.ENSP00000339933,9606.ENSP00000354859,9606.ENSP00000365770,9606.ENSP00000368683,9606.ENSP00000369442,9606.ENSP00000373169,9606.ENSP00000394624,9606.ENSP00000496168	TGFBR3,IL1A,ITGA2,ADRB2,AQP1,PKLR,DRD2,MTHFR,EDN1,KL,DRD3,OPRM1,BCL11A	5.71908
GO Process	GO:0034765	Regulation of ion transmembrane transport	10	504	0.93	0.92	5.92e-05	9606.ENSP00000305372,9606.ENSP00000354859,9606.ENSP00000368683,9606.ENSP00000373169,9606.ENSP00000377192,9606.ENSP00000394624,9606.ENSP00000419101,9606.ENSP00000445595,9606.ENSP00000477437,9606.ENSP00000477999	ADRB2,DRD2,EDN1,DRD3,G6PD,OPRM1,CACNA2D3,KCNS1,KCNJ6,NOS1	8.4058
GO Process	GO:0050886	Endocrine process	5	53	1.61	1.36	5.92e-05	9606.ENSP00000297494,9606.ENSP00000299178,9606.ENSP00000311165,9606.ENSP00000364028,9606.ENSP00000368683	NOS3,AVPR1A,AQP1,ECE1,EDN1	39.9672
GO Process	GO:0090066	Regulation of anatomical structure size	10	505	0.93	0.92	5.92e-05	9606.ENSP00000243167,9606.ENSP00000297494,9606.ENSP00000299178,9606.ENSP00000305372,9606.ENSP00000311165,9606.ENSP00000364028,9606.ENSP00000368683,9606.ENSP00000477796,9606.ENSP00000477999,9606.ENSP00000496168	FAAH,NOS3,AVPR1A,ADRB2,AQP1,ECE1,EDN1,GCH1,NOS1,BCL11A	8.38915
GO Process	GO:1990748	Cellular detoxification	6	106	1.38	1.25	5.92e-05	9606.ENSP00000251595,9606.ENSP00000297494,9606.ENSP00000311469,9606.ENSP00000322421,9606.ENSP00000338082,9606.ENSP00000494175	HBA2,NOS3,GSTM1,HBA1,HBG2,HBB	23.9803
GO Process	GO:0030001	Metal ion transport	11	649	0.86	0.86	6.03e-05	9606.ENSP00000261023,9606.ENSP00000262209,9606.ENSP00000297494,9606.ENSP00000311165,9606.ENSP00000346032,9606.ENSP00000354859,9606.ENSP00000368683,9606.ENSP00000394624,9606.ENSP00000419101,9606.ENSP00000445595,9606.ENSP00000477437	ITGAV,TRPA1,NOS3,AQP1,ANXA2,DRD2,EDN1,OPRM1,CACNA2D3,KCNS1,KCNJ6	7.18055
GO Process	GO:2001257	Regulation of cation channel activity	7	185	1.21	1.13	6.9e-05	9606.ENSP00000305372,9606.ENSP00000354859,9606.ENSP00000368683,9606.ENSP00000373169,9606.ENSP00000394624,9606.ENSP00000445595,9606.ENSP00000477999	ADRB2,DRD2,EDN1,DRD3,OPRM1,KCNS1,NOS1	16.0301
GO Process	GO:0042592	Homeostatic process	15	1406	0.66	0.67	9.37e-05	9606.ENSP00000212355,9606.ENSP00000262209,9606.ENSP00000263339,9606.ENSP00000283147,9606.ENSP00000297494,9606.ENSP00000299178,9606.ENSP00000305372,9606.ENSP00000311165,9606.ENSP00000339992,9606.ENSP00000354859,9606.ENSP00000368683,9606.ENSP00000369442,9606.ENSP00000373169,9606.ENSP00000377192,9606.ENSP00000477999	TGFBR3,TRPA1,IL1A,BMP6,NOS3,AVPR1A,ADRB2,AQP1,MYB,DRD2,EDN1,KL,DRD3,G6PD,NOS1	4.51976
GO Process	GO:0070588	Calcium ion transmembrane transport	7	198	1.18	1.08	0.0001	9606.ENSP00000261023,9606.ENSP00000262209,9606.ENSP00000346032,9606.ENSP00000354859,9606.ENSP00000368683,9606.ENSP00000394624,9606.ENSP00000419101	ITGAV,TRPA1,ANXA2,DRD2,EDN1,OPRM1,CACNA2D3	14.9776
GO Process	GO:0009410	Response to xenobiotic stimulus	9	422	0.96	0.91	0.00012	9606.ENSP00000262209,9606.ENSP00000296585,9606.ENSP00000311469,9606.ENSP00000351905,9606.ENSP00000354859,9606.ENSP00000365770,9606.ENSP00000368683,9606.ENSP00000373169,9606.ENSP00000477999	TRPA1,ITGA2,GSTM1,TGFBR2,DRD2,MTHFR,EDN1,DRD3,NOS1	9.03524
GO Process	GO:0042744	Hydrogen peroxide catabolic process	4	25	1.84	1.32	0.00013	9606.ENSP00000251595,9606.ENSP00000322421,9606.ENSP00000338082,9606.ENSP00000494175	HBA2,HBA1,HBG2,HBB	67.7843
GO Process	GO:0051047	Positive regulation of secretion	8	308	1.05	0.96	0.00013	9606.ENSP00000263339,9606.ENSP00000283147,9606.ENSP00000299178,9606.ENSP00000311165,9606.ENSP00000346032,9606.ENSP00000354859,9606.ENSP00000368683,9606.ENSP00000373169	IL1A,BMP6,AVPR1A,AQP1,ANXA2,DRD2,EDN1,DRD3	11.004
GO Process	GO:0009612	Response to mechanical stimulus	7	214	1.15	1.02	0.00016	9606.ENSP00000262209,9606.ENSP00000283147,9606.ENSP00000296585,9606.ENSP00000311165,9606.ENSP00000351905,9606.ENSP00000354859,9606.ENSP00000368683	TRPA1,BMP6,ITGA2,AQP1,TGFBR2,DRD2,EDN1	13.8578
GO Process	GO:0098660	Inorganic ion transmembrane transport	11	743	0.8	0.76	0.00019	9606.ENSP00000261023,9606.ENSP00000262209,9606.ENSP00000311165,9606.ENSP00000317674,9606.ENSP00000346032,9606.ENSP00000354859,9606.ENSP00000368683,9606.ENSP00000394624,9606.ENSP00000419101,9606.ENSP00000445595,9606.ENSP00000477437	ITGAV,TRPA1,AQP1,APOL1,ANXA2,DRD2,EDN1,OPRM1,CACNA2D3,KCNS1,KCNJ6	6.2721
GO Process	GO:0003100	Regulation of systemic arterial blood pressure by endothelin	3	6	2.33	1.32	0.0002	9606.ENSP00000297494,9606.ENSP00000364028,9606.ENSP00000368683	NOS3,ECE1,EDN1	211.826
GO Process	GO:0071495	Cellular response to endogenous stimulus	13	1103	0.7	0.68	0.0002	9606.ENSP00000212355,9606.ENSP00000231509,9606.ENSP00000283147,9606.ENSP00000305372,9606.ENSP00000311165,9606.ENSP00000339933,9606.ENSP00000351905,9606.ENSP00000354859,9606.ENSP00000368683,9606.ENSP00000369442,9606.ENSP00000373169,9606.ENSP00000394624,9606.ENSP00000496168	TGFBR3,NR3C1,BMP6,ADRB2,AQP1,PKLR,TGFBR2,DRD2,EDN1,KL,DRD3,OPRM1,BCL11A	4.99318
GO Process	GO:0009636	Response to toxic substance	7	229	1.12	0.97	0.00022	9606.ENSP00000251595,9606.ENSP00000297494,9606.ENSP00000311469,9606.ENSP00000322421,9606.ENSP00000338082,9606.ENSP00000354859,9606.ENSP00000494175	HBA2,NOS3,GSTM1,HBA1,HBG2,DRD2,HBB	12.9501
GO Process	GO:0019233	Sensory perception of pain	5	74	1.46	1.14	0.00022	9606.ENSP00000262209,9606.ENSP00000296585,9606.ENSP00000311165,9606.ENSP00000368683,9606.ENSP00000394624	TRPA1,ITGA2,AQP1,EDN1,OPRM1	28.6251
GO Process	GO:0042417	Dopamine metabolic process	4	30	1.76	1.23	0.00022	9606.ENSP00000354511,9606.ENSP00000354859,9606.ENSP00000373169,9606.ENSP00000477796	COMT,DRD2,DRD3,GCH1	56.487
GO Process	GO:0007584	Response to nutrient	6	147	1.24	1.02	0.00027	9606.ENSP00000263339,9606.ENSP00000296585,9606.ENSP00000339933,9606.ENSP00000351905,9606.ENSP00000365770,9606.ENSP00000369442	IL1A,ITGA2,PKLR,TGFBR2,MTHFR,KL	17.2919
GO Process	GO:0031279	Regulation of cyclase activity	5	78	1.44	1.11	0.00027	9606.ENSP00000297494,9606.ENSP00000305372,9606.ENSP00000354859,9606.ENSP00000373169,9606.ENSP00000477999	NOS3,ADRB2,DRD2,DRD3,NOS1	27.1572
GO Process	GO:0051339	Regulation of lyase activity	5	79	1.43	1.1	0.00028	9606.ENSP00000297494,9606.ENSP00000305372,9606.ENSP00000354859,9606.ENSP00000373169,9606.ENSP00000477999	NOS3,ADRB2,DRD2,DRD3,NOS1	26.8134
GO Process	GO:0003008	System process	17	2029	0.55	0.55	0.00029	9606.ENSP00000243167,9606.ENSP00000262209,9606.ENSP00000283147,9606.ENSP00000296585,9606.ENSP00000297494,9606.ENSP00000299178,9606.ENSP00000305372,9606.ENSP00000311165,9606.ENSP00000354859,9606.ENSP00000364028,9606.ENSP00000368683,9606.ENSP00000369442,9606.ENSP00000373169,9606.ENSP00000394624,9606.ENSP00000477796,9606.ENSP00000477999,9606.ENSP00000494175	FAAH,TRPA1,BMP6,ITGA2,NOS3,AVPR1A,ADRB2,AQP1,DRD2,ECE1,EDN1,KL,DRD3,OPRM1,GCH1,NOS1,HBB	3.54957
GO Process	GO:0007166	Cell surface receptor signaling pathway	17	2040	0.55	0.55	0.0003	9606.ENSP00000212355,9606.ENSP00000261023,9606.ENSP00000262209,9606.ENSP00000263339,9606.ENSP00000278980,9606.ENSP00000283147,9606.ENSP00000296585,9606.ENSP00000297494,9606.ENSP00000305372,9606.ENSP00000351905,9606.ENSP00000354859,9606.ENSP00000363079,9606.ENSP00000364028,9606.ENSP00000368683,9606.ENSP00000369442,9606.ENSP00000373169,9606.ENSP00000394624	TGFBR3,ITGAV,TRPA1,IL1A,COMMD7,BMP6,ITGA2,NOS3,ADRB2,TGFBR2,DRD2,MBL2,ECE1,EDN1,KL,DRD3,OPRM1	3.53043
GO Process	GO:0019725	Cellular homeostasis	10	628	0.83	0.76	0.0003	9606.ENSP00000262209,9606.ENSP00000263339,9606.ENSP00000283147,9606.ENSP00000297494,9606.ENSP00000299178,9606.ENSP00000311165,9606.ENSP00000354859,9606.ENSP00000368683,9606.ENSP00000373169,9606.ENSP00000477999	TRPA1,IL1A,BMP6,NOS3,AVPR1A,AQP1,DRD2,EDN1,DRD3,NOS1	6.74605
GO Process	GO:0031328	Positive regulation of cellular biosynthetic process	17	2041	0.55	0.55	0.0003	9606.ENSP00000231509,9606.ENSP00000263339,9606.ENSP00000283147,9606.ENSP00000296585,9606.ENSP00000297494,9606.ENSP00000299178,9606.ENSP00000305372,9606.ENSP00000339992,9606.ENSP00000346032,9606.ENSP00000354859,9606.ENSP00000368683,9606.ENSP00000373169,9606.ENSP00000394624,9606.ENSP00000414150,9606.ENSP00000477999,9606.ENSP00000494175,9606.ENSP00000496168	NR3C1,IL1A,BMP6,ITGA2,NOS3,AVPR1A,ADRB2,MYB,ANXA2,DRD2,EDN1,DRD3,OPRM1,ERG,NOS1,HBB,BCL11A	3.52871
GO Process	GO:0065007	Biological regulation	43	12385	0.17	0.3	0.00034	9606.ENSP00000212355,9606.ENSP00000231509,9606.ENSP00000243167,9606.ENSP00000251595,9606.ENSP00000261023,9606.ENSP00000261439,9606.ENSP00000262209,9606.ENSP00000263339,9606.ENSP00000278980,9606.ENSP00000283147,9606.ENSP00000296585,9606.ENSP00000297494,9606.ENSP00000299178,9606.ENSP00000304811,9606.ENSP00000305372,9606.ENSP00000311165,9606.ENSP00000313851,9606.ENSP00000322421,9606.ENSP00000338082,…	TGFBR3,NR3C1,FAAH,HBA2,ITGAV,TBC1D1,TRPA1,IL1A,COMMD7,BMP6,ITGA2,NOS3,AVPR1A,UGT2B7,ADRB2,AQP1,PDS5B,HBA1,HBG2,STARD13,MYB,PROZ,ANXA2,PLSCR4,TGFBR2,COMT,DRD2,MBL2,ECE1,MTHFR,EDN1,KL,DRD3,G6PD,OPRM1,ERG,CACNA2D3,KCNS1,KCNJ6,GCH1,NOS1,HBB,BCL11A	1.4709
GO Process	GO:0002028	Regulation of sodium ion transport	5	85	1.4	1.07	0.00035	9606.ENSP00000297494,9606.ENSP00000305372,9606.ENSP00000354859,9606.ENSP00000373169,9606.ENSP00000477999	NOS3,ADRB2,DRD2,DRD3,NOS1	24.9207
GO Process	GO:0001990	Regulation of systemic arterial blood pressure by hormone	4	36	1.68	1.14	0.00037	9606.ENSP00000297494,9606.ENSP00000299178,9606.ENSP00000364028,9606.ENSP00000368683	NOS3,AVPR1A,ECE1,EDN1	47.0725
GO Process	GO:0098662	Inorganic cation transmembrane transport	10	649	0.82	0.74	0.00037	9606.ENSP00000261023,9606.ENSP00000262209,9606.ENSP00000311165,9606.ENSP00000346032,9606.ENSP00000354859,9606.ENSP00000368683,9606.ENSP00000394624,9606.ENSP00000419101,9606.ENSP00000445595,9606.ENSP00000477437	ITGAV,TRPA1,AQP1,ANXA2,DRD2,EDN1,OPRM1,CACNA2D3,KCNS1,KCNJ6	6.52777
GO Process	GO:0050878	Regulation of body fluid levels	8	371	0.97	0.83	0.00038	9606.ENSP00000296585,9606.ENSP00000297494,9606.ENSP00000311165,9606.ENSP00000344458,9606.ENSP00000346032,9606.ENSP00000354859,9606.ENSP00000368683,9606.ENSP00000494175	ITGA2,NOS3,AQP1,PROZ,ANXA2,DRD2,EDN1,HBB	9.13536
GO Process	GO:1904062	Regulation of cation transmembrane transport	8	378	0.96	0.82	0.00042	9606.ENSP00000305372,9606.ENSP00000354859,9606.ENSP00000368683,9606.ENSP00000373169,9606.ENSP00000377192,9606.ENSP00000394624,9606.ENSP00000445595,9606.ENSP00000477999	ADRB2,DRD2,EDN1,DRD3,G6PD,OPRM1,KCNS1,NOS1	8.96618
GO Process	GO:0048518	Positive regulation of biological process	30	6207	0.32	0.38	0.00043	9606.ENSP00000212355,9606.ENSP00000231509,9606.ENSP00000243167,9606.ENSP00000251595,9606.ENSP00000261023,9606.ENSP00000263339,9606.ENSP00000283147,9606.ENSP00000296585,9606.ENSP00000297494,9606.ENSP00000299178,9606.ENSP00000305372,9606.ENSP00000311165,9606.ENSP00000322421,9606.ENSP00000338082,9606.ENSP00000339992,9606.ENSP00000346032,9606.ENSP00000351905,9606.ENSP00000354859,9606.ENSP00000363079,…	TGFBR3,NR3C1,FAAH,HBA2,ITGAV,IL1A,BMP6,ITGA2,NOS3,AVPR1A,ADRB2,AQP1,HBA1,HBG2,MYB,ANXA2,TGFBR2,DRD2,MBL2,ECE1,EDN1,KL,DRD3,G6PD,OPRM1,ERG,GCH1,NOS1,HBB,BCL11A	2.04762
GO Process	GO:0006811	Ion transport	13	1214	0.66	0.62	0.00044	9606.ENSP00000261023,9606.ENSP00000262209,9606.ENSP00000297494,9606.ENSP00000311165,9606.ENSP00000317674,9606.ENSP00000346032,9606.ENSP00000354859,9606.ENSP00000368683,9606.ENSP00000373169,9606.ENSP00000394624,9606.ENSP00000419101,9606.ENSP00000445595,9606.ENSP00000477437	ITGAV,TRPA1,NOS3,AQP1,APOL1,ANXA2,DRD2,EDN1,DRD3,OPRM1,CACNA2D3,KCNS1,KCNJ6	4.53664
GO Process	GO:0098869	Cellular oxidant detoxification	5	91	1.37	1.03	0.00044	9606.ENSP00000251595,9606.ENSP00000297494,9606.ENSP00000322421,9606.ENSP00000338082,9606.ENSP00000494175	HBA2,NOS3,HBA1,HBG2,HBB	23.2776
GO Process	GO:0009266	Response to temperature stimulus	6	172	1.17	0.93	0.00051	9606.ENSP00000262209,9606.ENSP00000263339,9606.ENSP00000297494,9606.ENSP00000305372,9606.ENSP00000339933,9606.ENSP00000477999	TRPA1,IL1A,NOS3,ADRB2,PKLR,NOS1	14.7786
GO Process	GO:0023056	Positive regulation of signaling	15	1698	0.58	0.55	0.00062	9606.ENSP00000212355,9606.ENSP00000261023,9606.ENSP00000263339,9606.ENSP00000283147,9606.ENSP00000296585,9606.ENSP00000297494,9606.ENSP00000305372,9606.ENSP00000346032,9606.ENSP00000351905,9606.ENSP00000354859,9606.ENSP00000364028,9606.ENSP00000368683,9606.ENSP00000369442,9606.ENSP00000373169,9606.ENSP00000394624	TGFBR3,ITGAV,IL1A,BMP6,ITGA2,NOS3,ADRB2,ANXA2,TGFBR2,DRD2,ECE1,EDN1,KL,DRD3,OPRM1	3.74251
GO Process	GO:0048522	Positive regulation of cellular process	28	5584	0.33	0.39	0.00064	9606.ENSP00000212355,9606.ENSP00000231509,9606.ENSP00000251595,9606.ENSP00000261023,9606.ENSP00000263339,9606.ENSP00000283147,9606.ENSP00000296585,9606.ENSP00000297494,9606.ENSP00000299178,9606.ENSP00000305372,9606.ENSP00000311165,9606.ENSP00000322421,9606.ENSP00000338082,9606.ENSP00000339992,9606.ENSP00000346032,9606.ENSP00000351905,9606.ENSP00000354859,9606.ENSP00000363079,9606.ENSP00000364028,…	TGFBR3,NR3C1,HBA2,ITGAV,IL1A,BMP6,ITGA2,NOS3,AVPR1A,ADRB2,AQP1,HBA1,HBG2,MYB,ANXA2,TGFBR2,DRD2,MBL2,ECE1,EDN1,KL,DRD3,G6PD,OPRM1,ERG,NOS1,HBB,BCL11A	2.12433
GO Process	GO:0035295	Tube development	11	880	0.73	0.64	0.00066	9606.ENSP00000212355,9606.ENSP00000231509,9606.ENSP00000261023,9606.ENSP00000297494,9606.ENSP00000311165,9606.ENSP00000338785,9606.ENSP00000346032,9606.ENSP00000351905,9606.ENSP00000364028,9606.ENSP00000365770,9606.ENSP00000368683	TGFBR3,NR3C1,ITGAV,NOS3,AQP1,STARD13,ANXA2,TGFBR2,ECE1,MTHFR,EDN1	5.29565
GO Process	GO:0043270	Positive regulation of ion transport	7	286	1.02	0.82	0.00068	9606.ENSP00000263339,9606.ENSP00000299178,9606.ENSP00000305372,9606.ENSP00000354859,9606.ENSP00000368683,9606.ENSP00000377192,9606.ENSP00000477999	IL1A,AVPR1A,ADRB2,DRD2,EDN1,G6PD,NOS1	10.3691
GO Process	GO:0043266	Regulation of potassium ion transport	5	105	1.31	0.94	0.00078	9606.ENSP00000297494,9606.ENSP00000354859,9606.ENSP00000373169,9606.ENSP00000445595,9606.ENSP00000477999	NOS3,DRD2,DRD3,KCNS1,NOS1	20.1739
GO Process	GO:0042311	Vasodilation	4	48	1.55	1	0.00088	9606.ENSP00000297494,9606.ENSP00000305372,9606.ENSP00000477796,9606.ENSP00000477999	NOS3,ADRB2,GCH1,NOS1	35.3043
GO Process	GO:0071417	Cellular response to organonitrogen compound	9	574	0.83	0.69	0.0009	9606.ENSP00000305372,9606.ENSP00000311165,9606.ENSP00000339933,9606.ENSP00000354859,9606.ENSP00000368683,9606.ENSP00000369442,9606.ENSP00000373169,9606.ENSP00000394624,9606.ENSP00000496168	ADRB2,AQP1,PKLR,DRD2,EDN1,KL,DRD3,OPRM1,BCL11A	6.64263
GO Process	GO:0045744	Negative regulation of G protein-coupled receptor signaling pathway	4	49	1.54	0.99	0.00093	9606.ENSP00000305372,9606.ENSP00000354859,9606.ENSP00000373169,9606.ENSP00000394624	ADRB2,DRD2,DRD3,OPRM1	34.5839
GO Process	GO:0051051	Negative regulation of transport	8	432	0.9	0.73	0.00093	9606.ENSP00000261023,9606.ENSP00000297494,9606.ENSP00000346032,9606.ENSP00000354859,9606.ENSP00000368683,9606.ENSP00000373169,9606.ENSP00000394624,9606.ENSP00000477999	ITGAV,NOS3,ANXA2,DRD2,EDN1,DRD3,OPRM1,NOS1	7.84541
GO Process	GO:0065009	Regulation of molecular function	20	3085	0.44	0.45	0.00093	9606.ENSP00000212355,9606.ENSP00000261023,9606.ENSP00000261439,9606.ENSP00000263339,9606.ENSP00000278980,9606.ENSP00000296585,9606.ENSP00000297494,9606.ENSP00000299178,9606.ENSP00000305372,9606.ENSP00000311165,9606.ENSP00000338785,9606.ENSP00000346032,9606.ENSP00000351905,9606.ENSP00000354859,9606.ENSP00000368683,9606.ENSP00000373169,9606.ENSP00000394624,9606.ENSP00000445595,9606.ENSP00000477796,…	TGFBR3,ITGAV,TBC1D1,IL1A,COMMD7,ITGA2,NOS3,AVPR1A,ADRB2,AQP1,STARD13,ANXA2,TGFBR2,DRD2,EDN1,DRD3,OPRM1,KCNS1,GCH1,NOS1	2.74653
GO Process	GO:0007204	Positive regulation of cytosolic calcium ion concentration	6	201	1.11	0.83	0.001	9606.ENSP00000261023,9606.ENSP00000299178,9606.ENSP00000354859,9606.ENSP00000368683,9606.ENSP00000373169,9606.ENSP00000394624	ITGAV,AVPR1A,DRD2,EDN1,DRD3,OPRM1	12.6463
GO Process	GO:0008016	Regulation of heart contraction	6	201	1.11	0.83	0.001	9606.ENSP00000297494,9606.ENSP00000299178,9606.ENSP00000354859,9606.ENSP00000368683,9606.ENSP00000477796,9606.ENSP00000477999	NOS3,AVPR1A,DRD2,EDN1,GCH1,NOS1	12.6463
GO Process	GO:0051094	Positive regulation of developmental process	13	1332	0.62	0.56	0.001	9606.ENSP00000212355,9606.ENSP00000263339,9606.ENSP00000283147,9606.ENSP00000297494,9606.ENSP00000305372,9606.ENSP00000311165,9606.ENSP00000339992,9606.ENSP00000351905,9606.ENSP00000354859,9606.ENSP00000368683,9606.ENSP00000369442,9606.ENSP00000394624,9606.ENSP00000496168	TGFBR3,IL1A,BMP6,NOS3,ADRB2,AQP1,MYB,TGFBR2,DRD2,EDN1,KL,OPRM1,BCL11A	4.13474
GO Process	GO:0008284	Positive regulation of cell population proliferation	11	945	0.7	0.6	0.0011	9606.ENSP00000212355,9606.ENSP00000261023,9606.ENSP00000263339,9606.ENSP00000283147,9606.ENSP00000296585,9606.ENSP00000299178,9606.ENSP00000311165,9606.ENSP00000351905,9606.ENSP00000354859,9606.ENSP00000368683,9606.ENSP00000373169	TGFBR3,ITGAV,IL1A,BMP6,ITGA2,AVPR1A,AQP1,TGFBR2,DRD2,EDN1,DRD3	4.9314
GO Process	GO:0009611	Response to wounding	8	444	0.89	0.71	0.0011	9606.ENSP00000263339,9606.ENSP00000296585,9606.ENSP00000311165,9606.ENSP00000344458,9606.ENSP00000351905,9606.ENSP00000354859,9606.ENSP00000394624,9606.ENSP00000494175	IL1A,ITGA2,AQP1,PROZ,TGFBR2,DRD2,OPRM1,HBB	7.63337
GO Process	GO:0032496	Response to lipopolysaccharide	7	314	0.98	0.76	0.0011	9606.ENSP00000263339,9606.ENSP00000297494,9606.ENSP00000347038,9606.ENSP00000368683,9606.ENSP00000394624,9606.ENSP00000477796,9606.ENSP00000477999	IL1A,NOS3,PLSCR4,EDN1,OPRM1,GCH1,NOS1	9.44448
GO Process	GO:0048638	Regulation of developmental growth	7	321	0.97	0.75	0.0012	9606.ENSP00000212355,9606.ENSP00000305372,9606.ENSP00000351905,9606.ENSP00000354859,9606.ENSP00000368683,9606.ENSP00000377192,9606.ENSP00000496168	TGFBR3,ADRB2,TGFBR2,DRD2,EDN1,G6PD,BCL11A	9.23852
GO Process	GO:0055021	Regulation of cardiac muscle tissue growth	4	56	1.49	0.93	0.0014	9606.ENSP00000212355,9606.ENSP00000351905,9606.ENSP00000368683,9606.ENSP00000377192	TGFBR3,TGFBR2,EDN1,G6PD	30.2609
GO Process	GO:0051046	Regulation of secretion	9	620	0.79	0.64	0.0015	9606.ENSP00000263339,9606.ENSP00000283147,9606.ENSP00000299178,9606.ENSP00000311165,9606.ENSP00000346032,9606.ENSP00000354859,9606.ENSP00000368683,9606.ENSP00000373169,9606.ENSP00000394624	IL1A,BMP6,AVPR1A,AQP1,ANXA2,DRD2,EDN1,DRD3,OPRM1	6.14979
GO Process	GO:0042060	Wound healing	7	336	0.95	0.72	0.0016	9606.ENSP00000263339,9606.ENSP00000296585,9606.ENSP00000311165,9606.ENSP00000344458,9606.ENSP00000351905,9606.ENSP00000394624,9606.ENSP00000494175	IL1A,ITGA2,AQP1,PROZ,TGFBR2,OPRM1,HBB	8.82609
GO Process	GO:0002029	Desensitization of G protein-coupled receptor signaling pathway	3	18	1.85	0.96	0.0018	9606.ENSP00000305372,9606.ENSP00000354859,9606.ENSP00000373169	ADRB2,DRD2,DRD3	70.6087
GO Process	GO:0051580	Regulation of neurotransmitter uptake	3	18	1.85	0.96	0.0018	9606.ENSP00000354859,9606.ENSP00000373169,9606.ENSP00000477999	DRD2,DRD3,NOS1	70.6087
GO Process	GO:0019229	Regulation of vasoconstriction	4	63	1.43	0.87	0.002	9606.ENSP00000243167,9606.ENSP00000299178,9606.ENSP00000364028,9606.ENSP00000368683	FAAH,AVPR1A,ECE1,EDN1	26.8986
GO Process	GO:0042127	Regulation of cell population proliferation	14	1669	0.56	0.49	0.002	9606.ENSP00000212355,9606.ENSP00000261023,9606.ENSP00000263339,9606.ENSP00000283147,9606.ENSP00000296585,9606.ENSP00000297494,9606.ENSP00000299178,9606.ENSP00000311165,9606.ENSP00000313851,9606.ENSP00000351905,9606.ENSP00000354859,9606.ENSP00000368683,9606.ENSP00000373169,9606.ENSP00000394624	TGFBR3,ITGAV,IL1A,BMP6,ITGA2,NOS3,AVPR1A,AQP1,PDS5B,TGFBR2,DRD2,EDN1,DRD3,OPRM1	3.5537
GO Process	GO:0008277	Regulation of G protein-coupled receptor signaling pathway	5	138	1.19	0.79	0.0022	9606.ENSP00000305372,9606.ENSP00000354859,9606.ENSP00000368683,9606.ENSP00000373169,9606.ENSP00000394624	ADRB2,DRD2,EDN1,DRD3,OPRM1	15.3497
GO Process	GO:0009617	Response to bacterium	9	663	0.76	0.6	0.0022	9606.ENSP00000263339,9606.ENSP00000297494,9606.ENSP00000311165,9606.ENSP00000347038,9606.ENSP00000363079,9606.ENSP00000368683,9606.ENSP00000394624,9606.ENSP00000477796,9606.ENSP00000477999	IL1A,NOS3,AQP1,PLSCR4,MBL2,EDN1,OPRM1,GCH1,NOS1	5.75093
GO Process	GO:0010038	Response to metal ion	7	362	0.92	0.68	0.0022	9606.ENSP00000263339,9606.ENSP00000283147,9606.ENSP00000311165,9606.ENSP00000339933,9606.ENSP00000354859,9606.ENSP00000368683,9606.ENSP00000377192	IL1A,BMP6,AQP1,PKLR,DRD2,EDN1,G6PD	8.19217
GO Process	GO:0019932	Second-messenger-mediated signaling	6	239	1.03	0.73	0.0022	9606.ENSP00000262209,9606.ENSP00000297494,9606.ENSP00000299178,9606.ENSP00000311165,9606.ENSP00000368683,9606.ENSP00000477999	TRPA1,NOS3,AVPR1A,AQP1,EDN1,NOS1	10.6356
GO Process	GO:0032368	Regulation of lipid transport	5	139	1.19	0.79	0.0022	9606.ENSP00000261023,9606.ENSP00000263339,9606.ENSP00000283147,9606.ENSP00000346032,9606.ENSP00000368683	ITGAV,IL1A,BMP6,ANXA2,EDN1	15.2393
GO Process	GO:0051241	Negative regulation of multicellular organismal process	11	1035	0.66	0.54	0.0022	9606.ENSP00000297494,9606.ENSP00000299178,9606.ENSP00000305372,9606.ENSP00000338785,9606.ENSP00000346032,9606.ENSP00000351905,9606.ENSP00000354859,9606.ENSP00000368683,9606.ENSP00000373169,9606.ENSP00000377192,9606.ENSP00000496168	NOS3,AVPR1A,ADRB2,STARD13,ANXA2,TGFBR2,DRD2,EDN1,DRD3,G6PD,BCL11A	4.50258
GO Process	GO:0051926	Negative regulation of calcium ion transport	4	65	1.42	0.86	0.0022	9606.ENSP00000297494,9606.ENSP00000354859,9606.ENSP00000373169,9606.ENSP00000477999	NOS3,DRD2,DRD3,NOS1	26.0709
GO Process	GO:0055080	Cation homeostasis	8	499	0.84	0.64	0.0022	9606.ENSP00000262209,9606.ENSP00000263339,9606.ENSP00000283147,9606.ENSP00000299178,9606.ENSP00000354859,9606.ENSP00000368683,9606.ENSP00000369442,9606.ENSP00000373169	TRPA1,IL1A,BMP6,AVPR1A,DRD2,EDN1,KL,DRD3	6.79202
GO Process	GO:0070848	Response to growth factor	8	503	0.83	0.64	0.0022	9606.ENSP00000212355,9606.ENSP00000231509,9606.ENSP00000283147,9606.ENSP00000351905,9606.ENSP00000368683,9606.ENSP00000369442,9606.ENSP00000394624,9606.ENSP00000477999	TGFBR3,NR3C1,BMP6,TGFBR2,EDN1,KL,OPRM1,NOS1	6.73801
GO Process	GO:0090257	Regulation of muscle system process	6	236	1.04	0.73	0.0022	9606.ENSP00000296585,9606.ENSP00000297494,9606.ENSP00000305372,9606.ENSP00000368683,9606.ENSP00000377192,9606.ENSP00000477999	ITGA2,NOS3,ADRB2,EDN1,G6PD,NOS1	10.7708
GO Process	GO:0006809	Nitric oxide biosynthetic process	3	21	1.79	0.91	0.0023	9606.ENSP00000297494,9606.ENSP00000477796,9606.ENSP00000477999	NOS3,GCH1,NOS1	60.5217
GO Process	GO:0035239	Tube morphogenesis	9	669	0.76	0.6	0.0023	9606.ENSP00000212355,9606.ENSP00000231509,9606.ENSP00000261023,9606.ENSP00000297494,9606.ENSP00000338785,9606.ENSP00000346032,9606.ENSP00000351905,9606.ENSP00000365770,9606.ENSP00000368683	TGFBR3,NR3C1,ITGAV,NOS3,STARD13,ANXA2,TGFBR2,MTHFR,EDN1	5.69936
GO Process	GO:0045944	Positive regulation of transcription by RNA polymerase II	12	1250	0.61	0.52	0.0023	9606.ENSP00000231509,9606.ENSP00000263339,9606.ENSP00000283147,9606.ENSP00000305372,9606.ENSP00000339992,9606.ENSP00000346032,9606.ENSP00000354859,9606.ENSP00000368683,9606.ENSP00000373169,9606.ENSP00000414150,9606.ENSP00000477999,9606.ENSP00000496168	NR3C1,IL1A,BMP6,ADRB2,MYB,ANXA2,DRD2,EDN1,DRD3,ERG,NOS1,BCL11A	4.06706
GO Process	GO:0051234	Establishment of localization	22	3946	0.38	0.39	0.0023	9606.ENSP00000251595,9606.ENSP00000261023,9606.ENSP00000262209,9606.ENSP00000296585,9606.ENSP00000297494,9606.ENSP00000299178,9606.ENSP00000305372,9606.ENSP00000311165,9606.ENSP00000317674,9606.ENSP00000322421,9606.ENSP00000338082,9606.ENSP00000346032,9606.ENSP00000347038,9606.ENSP00000351905,9606.ENSP00000354859,9606.ENSP00000368683,9606.ENSP00000373169,9606.ENSP00000394624,9606.ENSP00000419101,…	HBA2,ITGAV,TRPA1,ITGA2,NOS3,AVPR1A,ADRB2,AQP1,APOL1,HBA1,HBG2,ANXA2,PLSCR4,TGFBR2,DRD2,EDN1,DRD3,OPRM1,CACNA2D3,KCNS1,KCNJ6,HBB	2.36197
GO Process	GO:0071407	Cellular response to organic cyclic compound	8	508	0.83	0.63	0.0023	9606.ENSP00000231509,9606.ENSP00000296585,9606.ENSP00000311165,9606.ENSP00000339933,9606.ENSP00000354859,9606.ENSP00000368683,9606.ENSP00000373169,9606.ENSP00000394624	NR3C1,ITGA2,AQP1,PKLR,DRD2,EDN1,DRD3,OPRM1	6.67169
GO Process	GO:0014823	Response to activity	4	68	1.4	0.84	0.0024	9606.ENSP00000283147,9606.ENSP00000296585,9606.ENSP00000368683,9606.ENSP00000369442	BMP6,ITGA2,EDN1,KL	24.9207
GO Process	GO:0051384	Response to glucocorticoid	5	144	1.17	0.77	0.0024	9606.ENSP00000231509,9606.ENSP00000283147,9606.ENSP00000299178,9606.ENSP00000311165,9606.ENSP00000368683	NR3C1,BMP6,AVPR1A,AQP1,EDN1	14.7101
GO Process	GO:0098771	Inorganic ion homeostasis	8	514	0.82	0.63	0.0024	9606.ENSP00000262209,9606.ENSP00000263339,9606.ENSP00000283147,9606.ENSP00000299178,9606.ENSP00000354859,9606.ENSP00000368683,9606.ENSP00000369442,9606.ENSP00000373169	TRPA1,IL1A,BMP6,AVPR1A,DRD2,EDN1,KL,DRD3	6.59381
GO Process	GO:0050793	Regulation of developmental process	17	2492	0.47	0.43	0.0025	9606.ENSP00000212355,9606.ENSP00000261023,9606.ENSP00000263339,9606.ENSP00000283147,9606.ENSP00000297494,9606.ENSP00000305372,9606.ENSP00000311165,9606.ENSP00000339992,9606.ENSP00000346032,9606.ENSP00000351905,9606.ENSP00000354859,9606.ENSP00000368683,9606.ENSP00000369442,9606.ENSP00000373169,9606.ENSP00000377192,9606.ENSP00000394624,9606.ENSP00000496168	TGFBR3,ITGAV,IL1A,BMP6,NOS3,ADRB2,AQP1,MYB,ANXA2,TGFBR2,DRD2,EDN1,KL,DRD3,G6PD,OPRM1,BCL11A	2.89008
GO Process	GO:0071880	Adenylate cyclase-activating adrenergic receptor signaling pathway	3	22	1.77	0.89	0.0026	9606.ENSP00000305372,9606.ENSP00000354859,9606.ENSP00000373169	ADRB2,DRD2,DRD3	57.7708
GO Process	GO:0055082	Cellular chemical homeostasis	8	523	0.82	0.61	0.0027	9606.ENSP00000262209,9606.ENSP00000263339,9606.ENSP00000283147,9606.ENSP00000299178,9606.ENSP00000311165,9606.ENSP00000354859,9606.ENSP00000368683,9606.ENSP00000373169	TRPA1,IL1A,BMP6,AVPR1A,AQP1,DRD2,EDN1,DRD3	6.48034
GO Process	GO:0097305	Response to alcohol	6	252	1.01	0.7	0.0027	9606.ENSP00000212355,9606.ENSP00000299178,9606.ENSP00000351905,9606.ENSP00000354859,9606.ENSP00000377192,9606.ENSP00000394624	TGFBR3,AVPR1A,TGFBR2,DRD2,G6PD,OPRM1	10.087
GO Process	GO:0007193	Adenylate cyclase-inhibiting G protein-coupled receptor signaling pathway	4	74	1.36	0.8	0.0031	9606.ENSP00000354859,9606.ENSP00000368683,9606.ENSP00000373169,9606.ENSP00000394624	DRD2,EDN1,DRD3,OPRM1	22.9001
GO Process	GO:0031325	Positive regulation of cellular metabolic process	19	3114	0.42	0.4	0.0031	9606.ENSP00000231509,9606.ENSP00000263339,9606.ENSP00000283147,9606.ENSP00000296585,9606.ENSP00000297494,9606.ENSP00000299178,9606.ENSP00000305372,9606.ENSP00000339992,9606.ENSP00000346032,9606.ENSP00000351905,9606.ENSP00000354859,9606.ENSP00000364028,9606.ENSP00000368683,9606.ENSP00000373169,9606.ENSP00000394624,9606.ENSP00000414150,9606.ENSP00000477999,9606.ENSP00000494175,9606.ENSP00000496168	NR3C1,IL1A,BMP6,ITGA2,NOS3,AVPR1A,ADRB2,MYB,ANXA2,TGFBR2,DRD2,ECE1,EDN1,DRD3,OPRM1,ERG,NOS1,HBB,BCL11A	2.5849
GO Process	GO:0045927	Positive regulation of growth	6	259	1	0.68	0.0031	9606.ENSP00000212355,9606.ENSP00000299178,9606.ENSP00000351905,9606.ENSP00000354859,9606.ENSP00000368683,9606.ENSP00000496168	TGFBR3,AVPR1A,TGFBR2,DRD2,EDN1,BCL11A	9.81434
GO Process	GO:0033273	Response to vitamin	4	78	1.34	0.77	0.0037	9606.ENSP00000263339,9606.ENSP00000296585,9606.ENSP00000365770,9606.ENSP00000369442	IL1A,ITGA2,MTHFR,KL	21.7258
GO Process	GO:0006810	Transport	21	3785	0.38	0.37	0.0038	9606.ENSP00000251595,9606.ENSP00000261023,9606.ENSP00000262209,9606.ENSP00000297494,9606.ENSP00000299178,9606.ENSP00000305372,9606.ENSP00000311165,9606.ENSP00000317674,9606.ENSP00000322421,9606.ENSP00000338082,9606.ENSP00000346032,9606.ENSP00000347038,9606.ENSP00000351905,9606.ENSP00000354859,9606.ENSP00000368683,9606.ENSP00000373169,9606.ENSP00000394624,9606.ENSP00000419101,9606.ENSP00000445595,…	HBA2,ITGAV,TRPA1,NOS3,AVPR1A,ADRB2,AQP1,APOL1,HBA1,HBG2,ANXA2,PLSCR4,TGFBR2,DRD2,EDN1,DRD3,OPRM1,CACNA2D3,KCNS1,KCNJ6,HBB	2.35051
GO Process	GO:0010460	Positive regulation of heart rate	3	26	1.69	0.83	0.0038	9606.ENSP00000299178,9606.ENSP00000368683,9606.ENSP00000477796	AVPR1A,EDN1,GCH1	48.8829
GO Process	GO:0048639	Positive regulation of developmental growth	5	161	1.12	0.71	0.0038	9606.ENSP00000212355,9606.ENSP00000351905,9606.ENSP00000354859,9606.ENSP00000368683,9606.ENSP00000496168	TGFBR3,TGFBR2,DRD2,EDN1,BCL11A	13.1569
GO Process	GO:0002526	Acute inflammatory response	4	80	1.33	0.77	0.0039	9606.ENSP00000263339,9606.ENSP00000363079,9606.ENSP00000369442,9606.ENSP00000394624	IL1A,MBL2,KL,OPRM1	21.1826
GO Process	GO:0010959	Regulation of metal ion transport	7	405	0.87	0.61	0.0039	9606.ENSP00000297494,9606.ENSP00000305372,9606.ENSP00000354859,9606.ENSP00000373169,9606.ENSP00000377192,9606.ENSP00000445595,9606.ENSP00000477999	NOS3,ADRB2,DRD2,DRD3,G6PD,KCNS1,NOS1	7.32238
GO Process	GO:0030003	Cellular cation homeostasis	7	404	0.87	0.61	0.0039	9606.ENSP00000262209,9606.ENSP00000263339,9606.ENSP00000283147,9606.ENSP00000299178,9606.ENSP00000354859,9606.ENSP00000368683,9606.ENSP00000373169	TRPA1,IL1A,BMP6,AVPR1A,DRD2,EDN1,DRD3	7.34051
GO Process	GO:0043278	Response to morphine	3	27	1.68	0.82	0.0041	9606.ENSP00000354859,9606.ENSP00000373169,9606.ENSP00000394624	DRD2,DRD3,OPRM1	47.0725
GO Process	GO:0048729	Tissue morphogenesis	8	565	0.78	0.57	0.0041	9606.ENSP00000212355,9606.ENSP00000231509,9606.ENSP00000296585,9606.ENSP00000297494,9606.ENSP00000338785,9606.ENSP00000351905,9606.ENSP00000365770,9606.ENSP00000368683	TGFBR3,NR3C1,ITGA2,NOS3,STARD13,TGFBR2,MTHFR,EDN1	5.99861
GO Process	GO:0070293	Renal absorption	3	27	1.68	0.82	0.0041	9606.ENSP00000311165,9606.ENSP00000368683,9606.ENSP00000494175	AQP1,EDN1,HBB	47.0725
GO Process	GO:1903530	Regulation of secretion by cell	8	564	0.78	0.57	0.0041	9606.ENSP00000263339,9606.ENSP00000283147,9606.ENSP00000299178,9606.ENSP00000346032,9606.ENSP00000354859,9606.ENSP00000368683,9606.ENSP00000373169,9606.ENSP00000394624	IL1A,BMP6,AVPR1A,ANXA2,DRD2,EDN1,DRD3,OPRM1	6.00925
GO Process	GO:0055065	Metal ion homeostasis	7	413	0.86	0.6	0.0042	9606.ENSP00000262209,9606.ENSP00000263339,9606.ENSP00000283147,9606.ENSP00000354859,9606.ENSP00000368683,9606.ENSP00000369442,9606.ENSP00000373169	TRPA1,IL1A,BMP6,DRD2,EDN1,KL,DRD3	7.18055
GO Process	GO:1903532	Positive regulation of secretion by cell	6	282	0.96	0.64	0.0044	9606.ENSP00000263339,9606.ENSP00000283147,9606.ENSP00000299178,9606.ENSP00000346032,9606.ENSP00000354859,9606.ENSP00000368683	IL1A,BMP6,AVPR1A,ANXA2,DRD2,EDN1	9.01388
GO Process	GO:0048545	Response to steroid hormone	6	285	0.95	0.63	0.0047	9606.ENSP00000231509,9606.ENSP00000283147,9606.ENSP00000299178,9606.ENSP00000311165,9606.ENSP00000351905,9606.ENSP00000368683	NR3C1,BMP6,AVPR1A,AQP1,TGFBR2,EDN1	8.91899
GO Process	GO:0051482	Positive regulation of cytosolic calcium ion concentration involved in phospholipase C-activating G protein-coupled signaling pathway	3	30	1.63	0.78	0.0051	9606.ENSP00000354859,9606.ENSP00000368683,9606.ENSP00000373169	DRD2,EDN1,DRD3	42.3652
GO Process	GO:0032370	Positive regulation of lipid transport	4	89	1.28	0.72	0.0053	9606.ENSP00000263339,9606.ENSP00000283147,9606.ENSP00000346032,9606.ENSP00000368683	IL1A,BMP6,ANXA2,EDN1	19.0405
GO Process	GO:0048584	Positive regulation of response to stimulus	15	2131	0.48	0.41	0.0053	9606.ENSP00000212355,9606.ENSP00000261023,9606.ENSP00000263339,9606.ENSP00000283147,9606.ENSP00000296585,9606.ENSP00000297494,9606.ENSP00000305372,9606.ENSP00000339992,9606.ENSP00000351905,9606.ENSP00000354859,9606.ENSP00000363079,9606.ENSP00000368683,9606.ENSP00000369442,9606.ENSP00000373169,9606.ENSP00000394624	TGFBR3,ITGAV,IL1A,BMP6,ITGA2,NOS3,ADRB2,MYB,TGFBR2,DRD2,MBL2,EDN1,KL,DRD3,OPRM1	2.98207
GO Process	GO:0032101	Regulation of response to external stimulus	10	964	0.65	0.49	0.0054	9606.ENSP00000283147,9606.ENSP00000296585,9606.ENSP00000297494,9606.ENSP00000346032,9606.ENSP00000351905,9606.ENSP00000354859,9606.ENSP00000363079,9606.ENSP00000368683,9606.ENSP00000373169,9606.ENSP00000394624	BMP6,ITGA2,NOS3,ANXA2,TGFBR2,DRD2,MBL2,EDN1,DRD3,OPRM1	4.39473
GO Process	GO:0001659	Temperature homeostasis	3	31	1.62	0.77	0.0055	9606.ENSP00000263339,9606.ENSP00000305372,9606.ENSP00000354859	IL1A,ADRB2,DRD2	40.9986
GO Process	GO:0008152	Metabolic process	32	7988	0.23	0.3	0.0055	9606.ENSP00000212355,9606.ENSP00000231509,9606.ENSP00000243167,9606.ENSP00000251595,9606.ENSP00000261023,9606.ENSP00000297494,9606.ENSP00000299178,9606.ENSP00000304811,9606.ENSP00000305372,9606.ENSP00000311469,9606.ENSP00000313851,9606.ENSP00000317674,9606.ENSP00000322421,9606.ENSP00000338082,9606.ENSP00000339933,9606.ENSP00000344458,9606.ENSP00000346032,9606.ENSP00000351905,9606.ENSP00000354511,…	TGFBR3,NR3C1,FAAH,HBA2,ITGAV,NOS3,AVPR1A,UGT2B7,ADRB2,GSTM1,PDS5B,APOL1,HBA1,HBG2,PKLR,PROZ,ANXA2,TGFBR2,COMT,DRD2,MBL2,ECE1,MTHFR,EDN1,KL,DRD3,G6PD,ERG,GCH1,NOS1,HBB,BCL11A	1.69715
GO Process	GO:0010039	Response to iron ion	3	31	1.62	0.77	0.0055	9606.ENSP00000283147,9606.ENSP00000354859,9606.ENSP00000377192	BMP6,DRD2,G6PD	40.9986
GO Process	GO:0010941	Regulation of cell death	13	1651	0.53	0.43	0.006	9606.ENSP00000231509,9606.ENSP00000251595,9606.ENSP00000261023,9606.ENSP00000263339,9606.ENSP00000297494,9606.ENSP00000311165,9606.ENSP00000322421,9606.ENSP00000338082,9606.ENSP00000354859,9606.ENSP00000368683,9606.ENSP00000373169,9606.ENSP00000377192,9606.ENSP00000494175	NR3C1,HBA2,ITGAV,IL1A,NOS3,AQP1,HBA1,HBG2,DRD2,EDN1,DRD3,G6PD,HBB	3.33584
GO Process	GO:0097492	Sympathetic neuron axon guidance	2	4	2.33	0.79	0.0063	9606.ENSP00000364028,9606.ENSP00000368683	ECE1,EDN1	211.826
GO Process	GO:0007200	Phospholipase C-activating G protein-coupled receptor signaling pathway	4	97	1.25	0.68	0.0071	9606.ENSP00000354859,9606.ENSP00000368683,9606.ENSP00000373169,9606.ENSP00000394624	DRD2,EDN1,DRD3,OPRM1	17.4702
GO Process	GO:0009408	Response to heat	4	98	1.24	0.67	0.0073	9606.ENSP00000263339,9606.ENSP00000297494,9606.ENSP00000339933,9606.ENSP00000477999	IL1A,NOS3,PKLR,NOS1	17.2919
GO Process	GO:0010647	Positive regulation of cell communication	13	1693	0.52	0.41	0.0075	9606.ENSP00000212355,9606.ENSP00000261023,9606.ENSP00000263339,9606.ENSP00000283147,9606.ENSP00000296585,9606.ENSP00000297494,9606.ENSP00000305372,9606.ENSP00000351905,9606.ENSP00000354859,9606.ENSP00000368683,9606.ENSP00000369442,9606.ENSP00000373169,9606.ENSP00000394624	TGFBR3,ITGAV,IL1A,BMP6,ITGA2,NOS3,ADRB2,TGFBR2,DRD2,EDN1,KL,DRD3,OPRM1	3.25309
GO Process	GO:0032501	Multicellular organismal process	28	6490	0.27	0.3	0.0075	9606.ENSP00000212355,9606.ENSP00000231509,9606.ENSP00000243167,9606.ENSP00000261023,9606.ENSP00000262209,9606.ENSP00000263339,9606.ENSP00000283147,9606.ENSP00000296585,9606.ENSP00000297494,9606.ENSP00000299178,9606.ENSP00000305372,9606.ENSP00000311165,9606.ENSP00000338785,9606.ENSP00000339992,9606.ENSP00000344458,9606.ENSP00000346032,9606.ENSP00000351905,9606.ENSP00000354859,9606.ENSP00000364028,…	TGFBR3,NR3C1,FAAH,ITGAV,TRPA1,IL1A,BMP6,ITGA2,NOS3,AVPR1A,ADRB2,AQP1,STARD13,MYB,PROZ,ANXA2,TGFBR2,DRD2,ECE1,MTHFR,EDN1,KL,DRD3,G6PD,OPRM1,GCH1,NOS1,HBB	1.82778
GO Process	GO:0070167	Regulation of biomineral tissue development	4	100	1.23	0.66	0.0078	9606.ENSP00000283147,9606.ENSP00000297494,9606.ENSP00000305372,9606.ENSP00000369442	BMP6,NOS3,ADRB2,KL	16.9461
GO Process	GO:0051930	Regulation of sensory perception of pain	3	36	1.55	0.71	0.0079	9606.ENSP00000263339,9606.ENSP00000368683,9606.ENSP00000394624	IL1A,EDN1,OPRM1	35.3043
GO Process	GO:0009653	Anatomical structure morphogenesis	15	2229	0.46	0.39	0.0082	9606.ENSP00000212355,9606.ENSP00000231509,9606.ENSP00000261023,9606.ENSP00000283147,9606.ENSP00000296585,9606.ENSP00000297494,9606.ENSP00000311165,9606.ENSP00000338785,9606.ENSP00000346032,9606.ENSP00000351905,9606.ENSP00000354859,9606.ENSP00000364028,9606.ENSP00000365770,9606.ENSP00000368683,9606.ENSP00000477999	TGFBR3,NR3C1,ITGAV,BMP6,ITGA2,NOS3,AQP1,STARD13,ANXA2,TGFBR2,DRD2,ECE1,MTHFR,EDN1,NOS1	2.85096
GO Process	GO:0006875	Cellular metal ion homeostasis	6	323	0.9	0.56	0.0083	9606.ENSP00000262209,9606.ENSP00000263339,9606.ENSP00000283147,9606.ENSP00000354859,9606.ENSP00000368683,9606.ENSP00000373169	TRPA1,IL1A,BMP6,DRD2,EDN1,DRD3	7.8697
GO Process	GO:0007195	Adenylate cyclase-inhibiting dopamine receptor signaling pathway	2	5	2.23	0.75	0.0083	9606.ENSP00000354859,9606.ENSP00000373169	DRD2,DRD3	169.461
GO Process	GO:0090325	Regulation of locomotion involved in locomotory behavior	2	5	2.23	0.75	0.0083	9606.ENSP00000354859,9606.ENSP00000373169	DRD2,DRD3	169.461
GO Process	GO:0071363	Cellular response to growth factor stimulus	7	473	0.8	0.53	0.0084	9606.ENSP00000212355,9606.ENSP00000231509,9606.ENSP00000283147,9606.ENSP00000351905,9606.ENSP00000368683,9606.ENSP00000369442,9606.ENSP00000477999	TGFBR3,NR3C1,BMP6,TGFBR2,EDN1,KL,NOS1	6.26969
GO Process	GO:0002027	Regulation of heart rate	4	104	1.22	0.65	0.0085	9606.ENSP00000299178,9606.ENSP00000354859,9606.ENSP00000368683,9606.ENSP00000477796	AVPR1A,DRD2,EDN1,GCH1	16.2943
GO Process	GO:0007165	Signal transduction	23	4714	0.32	0.32	0.0085	9606.ENSP00000212355,9606.ENSP00000231509,9606.ENSP00000261023,9606.ENSP00000262209,9606.ENSP00000263339,9606.ENSP00000278980,9606.ENSP00000283147,9606.ENSP00000296585,9606.ENSP00000297494,9606.ENSP00000299178,9606.ENSP00000305372,9606.ENSP00000311165,9606.ENSP00000338785,9606.ENSP00000351905,9606.ENSP00000354859,9606.ENSP00000363079,9606.ENSP00000364028,9606.ENSP00000368683,9606.ENSP00000369442,…	TGFBR3,NR3C1,ITGAV,TRPA1,IL1A,COMMD7,BMP6,ITGA2,NOS3,AVPR1A,ADRB2,AQP1,STARD13,TGFBR2,DRD2,MBL2,ECE1,EDN1,KL,DRD3,OPRM1,ERG,NOS1	2.06703
GO Process	GO:0009888	Tissue development	13	1723	0.51	0.41	0.0085	9606.ENSP00000212355,9606.ENSP00000231509,9606.ENSP00000261023,9606.ENSP00000263339,9606.ENSP00000283147,9606.ENSP00000296585,9606.ENSP00000297494,9606.ENSP00000311165,9606.ENSP00000338785,9606.ENSP00000351905,9606.ENSP00000364028,9606.ENSP00000365770,9606.ENSP00000368683	TGFBR3,NR3C1,ITGAV,IL1A,BMP6,ITGA2,NOS3,AQP1,STARD13,TGFBR2,ECE1,MTHFR,EDN1	3.19645
GO Process	GO:0040012	Regulation of locomotion	10	1032	0.62	0.45	0.0085	9606.ENSP00000261023,9606.ENSP00000263339,9606.ENSP00000296585,9606.ENSP00000297494,9606.ENSP00000311165,9606.ENSP00000338785,9606.ENSP00000351905,9606.ENSP00000354859,9606.ENSP00000368683,9606.ENSP00000373169	ITGAV,IL1A,ITGA2,NOS3,AQP1,STARD13,TGFBR2,DRD2,EDN1,DRD3	4.10516
GO Process	GO:1901615	Organic hydroxy compound metabolic process	7	478	0.8	0.52	0.0088	9606.ENSP00000317674,9606.ENSP00000354511,9606.ENSP00000354859,9606.ENSP00000369442,9606.ENSP00000373169,9606.ENSP00000377192,9606.ENSP00000477796	APOL1,COMT,DRD2,KL,DRD3,G6PD,GCH1	6.20411
GO Process	GO:0044419	Biological process involved in interspecies interaction between organisms	12	1490	0.54	0.42	0.0089	9606.ENSP00000261023,9606.ENSP00000263339,9606.ENSP00000296585,9606.ENSP00000297494,9606.ENSP00000311165,9606.ENSP00000317674,9606.ENSP00000347038,9606.ENSP00000363079,9606.ENSP00000368683,9606.ENSP00000394624,9606.ENSP00000477796,9606.ENSP00000477999	ITGAV,IL1A,ITGA2,NOS3,AQP1,APOL1,PLSCR4,MBL2,EDN1,OPRM1,GCH1,NOS1	3.41196
GO Process	GO:0048523	Negative regulation of cellular process	23	4736	0.32	0.32	0.0089	9606.ENSP00000212355,9606.ENSP00000231509,9606.ENSP00000261023,9606.ENSP00000262209,9606.ENSP00000263339,9606.ENSP00000278980,9606.ENSP00000283147,9606.ENSP00000297494,9606.ENSP00000299178,9606.ENSP00000305372,9606.ENSP00000311165,9606.ENSP00000313851,9606.ENSP00000338785,9606.ENSP00000339992,9606.ENSP00000346032,9606.ENSP00000351905,9606.ENSP00000354859,9606.ENSP00000368683,9606.ENSP00000373169,…	TGFBR3,NR3C1,ITGAV,TRPA1,IL1A,COMMD7,BMP6,NOS3,AVPR1A,ADRB2,AQP1,PDS5B,STARD13,MYB,ANXA2,TGFBR2,DRD2,EDN1,DRD3,G6PD,OPRM1,NOS1,BCL11A	2.05743
GO Process	GO:1901654	Response to ketone	5	207	1.01	0.59	0.0093	9606.ENSP00000212355,9606.ENSP00000231509,9606.ENSP00000299178,9606.ENSP00000311165,9606.ENSP00000368683	TGFBR3,NR3C1,AVPR1A,AQP1,EDN1	10.2331
GO Process	GO:0030100	Regulation of endocytosis	5	209	1.01	0.58	0.0097	9606.ENSP00000261023,9606.ENSP00000296585,9606.ENSP00000346032,9606.ENSP00000354859,9606.ENSP00000373169	ITGAV,ITGA2,ANXA2,DRD2,DRD3	10.1352
GO Process	GO:0048259	Regulation of receptor-mediated endocytosis	4	109	1.2	0.63	0.0097	9606.ENSP00000261023,9606.ENSP00000346032,9606.ENSP00000354859,9606.ENSP00000373169	ITGAV,ANXA2,DRD2,DRD3	15.5469
GO Process	GO:0048640	Negative regulation of developmental growth	4	109	1.2	0.63	0.0097	9606.ENSP00000305372,9606.ENSP00000351905,9606.ENSP00000377192,9606.ENSP00000496168	ADRB2,TGFBR2,G6PD,BCL11A	15.5469
GO Process	GO:0003014	Renal system process	4	111	1.19	0.62	0.0103	9606.ENSP00000311165,9606.ENSP00000354859,9606.ENSP00000368683,9606.ENSP00000494175	AQP1,DRD2,EDN1,HBB	15.2667
GO Process	GO:0010193	Response to ozone	2	6	2.15	0.71	0.0103	9606.ENSP00000263339,9606.ENSP00000368683	IL1A,EDN1	141.217
GO Process	GO:0033591	Response to L-ascorbic acid	2	6	2.15	0.71	0.0103	9606.ENSP00000263339,9606.ENSP00000296585	IL1A,ITGA2	141.217
GO Process	GO:0060412	Ventricular septum morphogenesis	3	41	1.5	0.67	0.0103	9606.ENSP00000212355,9606.ENSP00000297494,9606.ENSP00000351905	TGFBR3,NOS3,TGFBR2	30.9989
GO Process	GO:0009967	Positive regulation of signal transduction	12	1525	0.53	0.4	0.0104	9606.ENSP00000212355,9606.ENSP00000261023,9606.ENSP00000263339,9606.ENSP00000283147,9606.ENSP00000297494,9606.ENSP00000305372,9606.ENSP00000351905,9606.ENSP00000354859,9606.ENSP00000368683,9606.ENSP00000369442,9606.ENSP00000373169,9606.ENSP00000394624	TGFBR3,ITGAV,IL1A,BMP6,NOS3,ADRB2,TGFBR2,DRD2,EDN1,KL,DRD3,OPRM1	3.33366
GO Process	GO:0060429	Epithelium development	10	1069	0.6	0.43	0.0104	9606.ENSP00000231509,9606.ENSP00000263339,9606.ENSP00000283147,9606.ENSP00000296585,9606.ENSP00000311165,9606.ENSP00000338785,9606.ENSP00000351905,9606.ENSP00000364028,9606.ENSP00000365770,9606.ENSP00000368683	NR3C1,IL1A,BMP6,ITGA2,AQP1,STARD13,TGFBR2,ECE1,MTHFR,EDN1	3.96307
GO Process	GO:0040008	Regulation of growth	8	671	0.71	0.47	0.0105	9606.ENSP00000212355,9606.ENSP00000299178,9606.ENSP00000305372,9606.ENSP00000351905,9606.ENSP00000354859,9606.ENSP00000368683,9606.ENSP00000377192,9606.ENSP00000496168	TGFBR3,AVPR1A,ADRB2,TGFBR2,DRD2,EDN1,G6PD,BCL11A	5.05099
GO Process	GO:0007154	Cell communication	24	5165	0.3	0.31	0.0108	9606.ENSP00000212355,9606.ENSP00000231509,9606.ENSP00000261023,9606.ENSP00000262209,9606.ENSP00000263339,9606.ENSP00000278980,9606.ENSP00000283147,9606.ENSP00000296585,9606.ENSP00000297494,9606.ENSP00000299178,9606.ENSP00000305372,9606.ENSP00000311165,9606.ENSP00000338785,9606.ENSP00000351905,9606.ENSP00000354511,9606.ENSP00000354859,9606.ENSP00000363079,9606.ENSP00000364028,9606.ENSP00000368683,…	TGFBR3,NR3C1,ITGAV,TRPA1,IL1A,COMMD7,BMP6,ITGA2,NOS3,AVPR1A,ADRB2,AQP1,STARD13,TGFBR2,COMT,DRD2,MBL2,ECE1,EDN1,KL,DRD3,OPRM1,ERG,NOS1	1.96857
GO Process	GO:0071396	Cellular response to lipid	7	502	0.78	0.5	0.0109	9606.ENSP00000231509,9606.ENSP00000263339,9606.ENSP00000296585,9606.ENSP00000297494,9606.ENSP00000311165,9606.ENSP00000347038,9606.ENSP00000368683	NR3C1,IL1A,ITGA2,NOS3,AQP1,PLSCR4,EDN1	5.9075
GO Process	GO:0001568	Blood vessel development	7	505	0.77	0.49	0.0112	9606.ENSP00000212355,9606.ENSP00000261023,9606.ENSP00000297494,9606.ENSP00000311165,9606.ENSP00000346032,9606.ENSP00000351905,9606.ENSP00000368683	TGFBR3,ITGAV,NOS3,AQP1,ANXA2,TGFBR2,EDN1	5.87241
GO Process	GO:0045429	Positive regulation of nitric oxide biosynthetic process	3	43	1.48	0.66	0.0112	9606.ENSP00000368683,9606.ENSP00000394624,9606.ENSP00000494175	EDN1,OPRM1,HBB	29.5571
GO Process	GO:0055074	Calcium ion homeostasis	5	220	0.99	0.56	0.0114	9606.ENSP00000262209,9606.ENSP00000354859,9606.ENSP00000368683,9606.ENSP00000369442,9606.ENSP00000373169	TRPA1,DRD2,EDN1,KL,DRD3	9.62846
GO Process	GO:0030501	Positive regulation of bone mineralization	3	44	1.47	0.65	0.0118	9606.ENSP00000283147,9606.ENSP00000305372,9606.ENSP00000369442	BMP6,ADRB2,KL	28.8854
GO Process	GO:0071548	Response to dexamethasone	3	44	1.47	0.65	0.0118	9606.ENSP00000231509,9606.ENSP00000311165,9606.ENSP00000368683	NR3C1,AQP1,EDN1	28.8854
GO Process	GO:0034599	Cellular response to oxidative stress	5	224	0.98	0.55	0.0121	9606.ENSP00000262209,9606.ENSP00000297494,9606.ENSP00000311165,9606.ENSP00000368683,9606.ENSP00000377192	TRPA1,NOS3,AQP1,EDN1,G6PD	9.45652
GO Process	GO:0034614	Cellular response to reactive oxygen species	4	118	1.16	0.6	0.0121	9606.ENSP00000262209,9606.ENSP00000297494,9606.ENSP00000311165,9606.ENSP00000368683	TRPA1,NOS3,AQP1,EDN1	14.3611
GO Process	GO:0031649	Heat generation	2	7	2.09	0.69	0.0122	9606.ENSP00000263339,9606.ENSP00000305372	IL1A,ADRB2	121.043
GO Process	GO:0034699	Response to luteinizing hormone	2	7	2.09	0.69	0.0122	9606.ENSP00000212355,9606.ENSP00000368683	TGFBR3,EDN1	121.043
GO Process	GO:0045840	Positive regulation of mitotic nuclear division	3	45	1.46	0.64	0.0122	9606.ENSP00000263339,9606.ENSP00000368683,9606.ENSP00000373169	IL1A,EDN1,DRD3	28.2435
GO Process	GO:0014075	Response to amine	3	46	1.45	0.63	0.0128	9606.ENSP00000296585,9606.ENSP00000354859,9606.ENSP00000368683	ITGA2,DRD2,EDN1	27.6295
GO Process	GO:0030195	Negative regulation of blood coagulation	3	46	1.45	0.63	0.0128	9606.ENSP00000297494,9606.ENSP00000346032,9606.ENSP00000368683	NOS3,ANXA2,EDN1	27.6295
GO Process	GO:0010632	Regulation of epithelial cell migration	5	229	0.97	0.54	0.013	9606.ENSP00000296585,9606.ENSP00000297494,9606.ENSP00000338785,9606.ENSP00000351905,9606.ENSP00000368683	ITGA2,NOS3,STARD13,TGFBR2,EDN1	9.25005
GO Process	GO:0007188	Adenylate cyclase-modulating G protein-coupled receptor signaling pathway	5	232	0.97	0.54	0.0133	9606.ENSP00000305372,9606.ENSP00000354859,9606.ENSP00000368683,9606.ENSP00000373169,9606.ENSP00000394624	ADRB2,DRD2,EDN1,DRD3,OPRM1	9.13043
GO Process	GO:0010817	Regulation of hormone levels	7	525	0.76	0.47	0.0133	9606.ENSP00000231509,9606.ENSP00000283147,9606.ENSP00000304811,9606.ENSP00000311165,9606.ENSP00000354859,9606.ENSP00000364028,9606.ENSP00000368683	NR3C1,BMP6,UGT2B7,AQP1,DRD2,ECE1,EDN1	5.6487
GO Process	GO:0032892	Positive regulation of organic acid transport	3	47	1.44	0.63	0.0133	9606.ENSP00000263339,9606.ENSP00000299178,9606.ENSP00000368683	IL1A,AVPR1A,EDN1	27.0416
GO Process	GO:0042220	Response to cocaine	3	47	1.44	0.63	0.0133	9606.ENSP00000354859,9606.ENSP00000373169,9606.ENSP00000394624	DRD2,DRD3,OPRM1	27.0416
GO Process	GO:0045595	Regulation of cell differentiation	12	1582	0.51	0.38	0.0133	9606.ENSP00000261023,9606.ENSP00000263339,9606.ENSP00000283147,9606.ENSP00000339992,9606.ENSP00000346032,9606.ENSP00000351905,9606.ENSP00000354859,9606.ENSP00000368683,9606.ENSP00000373169,9606.ENSP00000377192,9606.ENSP00000394624,9606.ENSP00000496168	ITGAV,IL1A,BMP6,MYB,ANXA2,TGFBR2,DRD2,EDN1,DRD3,G6PD,OPRM1,BCL11A	3.21354
GO Process	GO:0048878	Chemical homeostasis	9	904	0.63	0.43	0.0133	9606.ENSP00000262209,9606.ENSP00000263339,9606.ENSP00000283147,9606.ENSP00000299178,9606.ENSP00000311165,9606.ENSP00000354859,9606.ENSP00000368683,9606.ENSP00000369442,9606.ENSP00000373169	TRPA1,IL1A,BMP6,AVPR1A,AQP1,DRD2,EDN1,KL,DRD3	4.21778
GO Process	GO:0050790	Regulation of catalytic activity	15	2370	0.43	0.35	0.0133	9606.ENSP00000261439,9606.ENSP00000263339,9606.ENSP00000296585,9606.ENSP00000297494,9606.ENSP00000299178,9606.ENSP00000305372,9606.ENSP00000311165,9606.ENSP00000338785,9606.ENSP00000346032,9606.ENSP00000351905,9606.ENSP00000354859,9606.ENSP00000368683,9606.ENSP00000373169,9606.ENSP00000477796,9606.ENSP00000477999	TBC1D1,IL1A,ITGA2,NOS3,AVPR1A,ADRB2,AQP1,STARD13,ANXA2,TGFBR2,DRD2,EDN1,DRD3,GCH1,NOS1	2.68134
GO Process	GO:0072359	Circulatory system development	9	901	0.63	0.43	0.0133	9606.ENSP00000212355,9606.ENSP00000261023,9606.ENSP00000263339,9606.ENSP00000297494,9606.ENSP00000311165,9606.ENSP00000346032,9606.ENSP00000351905,9606.ENSP00000364028,9606.ENSP00000368683	TGFBR3,ITGAV,IL1A,NOS3,AQP1,ANXA2,TGFBR2,ECE1,EDN1	4.23182
GO Process	GO:0030335	Positive regulation of cell migration	7	529	0.75	0.47	0.0135	9606.ENSP00000261023,9606.ENSP00000263339,9606.ENSP00000296585,9606.ENSP00000297494,9606.ENSP00000311165,9606.ENSP00000351905,9606.ENSP00000368683	ITGAV,IL1A,ITGA2,NOS3,AQP1,TGFBR2,EDN1	5.60598
GO Process	GO:1903170	Negative regulation of calcium ion transmembrane transport	3	48	1.43	0.62	0.0137	9606.ENSP00000354859,9606.ENSP00000373169,9606.ENSP00000477999	DRD2,DRD3,NOS1	26.4783
GO Process	GO:0048871	Multicellular organismal homeostasis	6	372	0.84	0.5	0.0139	9606.ENSP00000263339,9606.ENSP00000283147,9606.ENSP00000297494,9606.ENSP00000305372,9606.ENSP00000311165,9606.ENSP00000354859	IL1A,BMP6,NOS3,ADRB2,AQP1,DRD2	6.8331
GO Process	GO:0051584	Regulation of dopamine uptake involved in synaptic transmission	2	8	2.03	0.66	0.0141	9606.ENSP00000354859,9606.ENSP00000373169	DRD2,DRD3	105.913
GO Process	GO:0060158	Phospholipase C-activating dopamine receptor signaling pathway	2	8	2.03	0.66	0.0141	9606.ENSP00000354859,9606.ENSP00000373169	DRD2,DRD3	105.913
GO Process	GO:0060385	Axonogenesis involved in innervation	2	8	2.03	0.66	0.0141	9606.ENSP00000364028,9606.ENSP00000368683	ECE1,EDN1	105.913
GO Process	GO:0048519	Negative regulation of biological process	24	5313	0.29	0.29	0.015	9606.ENSP00000212355,9606.ENSP00000231509,9606.ENSP00000261023,9606.ENSP00000262209,9606.ENSP00000263339,9606.ENSP00000278980,9606.ENSP00000283147,9606.ENSP00000297494,9606.ENSP00000299178,9606.ENSP00000305372,9606.ENSP00000311165,9606.ENSP00000313851,9606.ENSP00000338785,9606.ENSP00000339992,9606.ENSP00000346032,9606.ENSP00000351905,9606.ENSP00000354859,9606.ENSP00000363079,9606.ENSP00000368683,…	TGFBR3,NR3C1,ITGAV,TRPA1,IL1A,COMMD7,BMP6,NOS3,AVPR1A,ADRB2,AQP1,PDS5B,STARD13,MYB,ANXA2,TGFBR2,DRD2,MBL2,EDN1,DRD3,G6PD,OPRM1,NOS1,BCL11A	1.91373
GO Process	GO:1903793	Positive regulation of anion transport	3	50	1.41	0.61	0.015	9606.ENSP00000263339,9606.ENSP00000299178,9606.ENSP00000368683	IL1A,AVPR1A,EDN1	25.4191
GO Process	GO:0030334	Regulation of cell migration	9	927	0.62	0.42	0.0153	9606.ENSP00000261023,9606.ENSP00000263339,9606.ENSP00000296585,9606.ENSP00000297494,9606.ENSP00000311165,9606.ENSP00000338785,9606.ENSP00000351905,9606.ENSP00000354859,9606.ENSP00000368683	ITGAV,IL1A,ITGA2,NOS3,AQP1,STARD13,TGFBR2,DRD2,EDN1	4.11313
GO Process	GO:0035270	Endocrine system development	4	130	1.12	0.56	0.0154	9606.ENSP00000231509,9606.ENSP00000283147,9606.ENSP00000354859,9606.ENSP00000368683	NR3C1,BMP6,DRD2,EDN1	13.0355
GO Process	GO:0044248	Cellular catabolic process	12	1620	0.5	0.37	0.0154	9606.ENSP00000243167,9606.ENSP00000251595,9606.ENSP00000297494,9606.ENSP00000311469,9606.ENSP00000322421,9606.ENSP00000338082,9606.ENSP00000354511,9606.ENSP00000354859,9606.ENSP00000364028,9606.ENSP00000373169,9606.ENSP00000477999,9606.ENSP00000494175	FAAH,HBA2,NOS3,GSTM1,HBA1,HBG2,COMT,DRD2,ECE1,DRD3,NOS1,HBB	3.13816
GO Process	GO:0001101	Response to acid chemical	4	131	1.12	0.56	0.0156	9606.ENSP00000299178,9606.ENSP00000365770,9606.ENSP00000368683,9606.ENSP00000496168	AVPR1A,MTHFR,EDN1,BCL11A	12.9359
GO Process	GO:0009987	Cellular process	44	14826	0.1	0.23	0.0156	9606.ENSP00000212355,9606.ENSP00000231509,9606.ENSP00000243167,9606.ENSP00000251595,9606.ENSP00000261023,9606.ENSP00000262209,9606.ENSP00000263339,9606.ENSP00000278980,9606.ENSP00000283147,9606.ENSP00000296585,9606.ENSP00000297494,9606.ENSP00000299178,9606.ENSP00000304811,9606.ENSP00000305372,9606.ENSP00000311165,9606.ENSP00000311469,9606.ENSP00000313851,9606.ENSP00000317674,9606.ENSP00000322421,…	TGFBR3,NR3C1,FAAH,HBA2,ITGAV,TRPA1,IL1A,COMMD7,BMP6,ITGA2,NOS3,AVPR1A,UGT2B7,ADRB2,AQP1,GSTM1,PDS5B,APOL1,HBA1,HBG2,STARD13,PKLR,MYB,ANXA2,PLSCR4,TGFBR2,COMT,DRD2,MBL2,ECE1,MTHFR,EDN1,KL,DRD3,G6PD,OPRM1,ERG,CACNA2D3,KCNS1,KCNJ6,GCH1,NOS1,HBB,BCL11A	1.2573
GO Process	GO:0051093	Negative regulation of developmental process	9	933	0.62	0.41	0.0157	9606.ENSP00000261023,9606.ENSP00000263339,9606.ENSP00000297494,9606.ENSP00000305372,9606.ENSP00000339992,9606.ENSP00000351905,9606.ENSP00000373169,9606.ENSP00000377192,9606.ENSP00000496168	ITGAV,IL1A,NOS3,ADRB2,MYB,TGFBR2,DRD3,G6PD,BCL11A	4.08668
GO Process	GO:0006527	Arginine catabolic process	2	9	1.98	0.64	0.0163	9606.ENSP00000297494,9606.ENSP00000477999	NOS3,NOS1	94.1449
GO Process	GO:0048149	Behavioral response to ethanol	2	9	1.98	0.64	0.0163	9606.ENSP00000354859,9606.ENSP00000394624	DRD2,OPRM1	94.1449
GO Process	GO:0048646	Anatomical structure formation involved in morphogenesis	9	938	0.61	0.41	0.0163	9606.ENSP00000212355,9606.ENSP00000261023,9606.ENSP00000296585,9606.ENSP00000297494,9606.ENSP00000346032,9606.ENSP00000351905,9606.ENSP00000365770,9606.ENSP00000368683,9606.ENSP00000477999	TGFBR3,ITGAV,ITGA2,NOS3,ANXA2,TGFBR2,MTHFR,EDN1,NOS1	4.06489
GO Process	GO:0031281	Positive regulation of cyclase activity	3	53	1.38	0.59	0.0169	9606.ENSP00000297494,9606.ENSP00000305372,9606.ENSP00000477999	NOS3,ADRB2,NOS1	23.9803
GO Process	GO:0050708	Regulation of protein secretion	5	250	0.93	0.5	0.0172	9606.ENSP00000263339,9606.ENSP00000283147,9606.ENSP00000354859,9606.ENSP00000373169,9606.ENSP00000394624	IL1A,BMP6,DRD2,DRD3,OPRM1	8.47304
GO Process	GO:0051349	Positive regulation of lyase activity	3	54	1.38	0.58	0.0176	9606.ENSP00000297494,9606.ENSP00000305372,9606.ENSP00000477999	NOS3,ADRB2,NOS1	23.5362
GO Process	GO:0042045	Epithelial fluid transport	2	10	1.93	0.61	0.0189	9606.ENSP00000311165,9606.ENSP00000368683	AQP1,EDN1	84.7304
GO Process	GO:0051967	Negative regulation of synaptic transmission, glutamatergic	2	10	1.93	0.61	0.0189	9606.ENSP00000354859,9606.ENSP00000373169	DRD2,DRD3	84.7304
GO Process	GO:0071385	Cellular response to glucocorticoid stimulus	3	56	1.36	0.57	0.019	9606.ENSP00000231509,9606.ENSP00000311165,9606.ENSP00000368683	NR3C1,AQP1,EDN1	22.6957
GO Process	GO:1903531	Negative regulation of secretion by cell	4	141	1.08	0.53	0.0193	9606.ENSP00000354859,9606.ENSP00000368683,9606.ENSP00000373169,9606.ENSP00000394624	DRD2,EDN1,DRD3,OPRM1	12.0185
GO Process	GO:0010557	Positive regulation of macromolecule biosynthetic process	13	1935	0.46	0.35	0.0195	9606.ENSP00000231509,9606.ENSP00000263339,9606.ENSP00000283147,9606.ENSP00000296585,9606.ENSP00000305372,9606.ENSP00000339992,9606.ENSP00000346032,9606.ENSP00000354859,9606.ENSP00000368683,9606.ENSP00000373169,9606.ENSP00000414150,9606.ENSP00000477999,9606.ENSP00000496168	NR3C1,IL1A,BMP6,ITGA2,ADRB2,MYB,ANXA2,DRD2,EDN1,DRD3,ERG,NOS1,BCL11A	2.84624
GO Process	GO:0043085	Positive regulation of catalytic activity	10	1191	0.56	0.38	0.0195	9606.ENSP00000261439,9606.ENSP00000296585,9606.ENSP00000297494,9606.ENSP00000299178,9606.ENSP00000305372,9606.ENSP00000351905,9606.ENSP00000354859,9606.ENSP00000368683,9606.ENSP00000477796,9606.ENSP00000477999	TBC1D1,ITGA2,NOS3,AVPR1A,ADRB2,TGFBR2,DRD2,EDN1,GCH1,NOS1	3.55711
GO Process	GO:0048660	Regulation of smooth muscle cell proliferation	4	142	1.08	0.52	0.0196	9606.ENSP00000296585,9606.ENSP00000297494,9606.ENSP00000351905,9606.ENSP00000368683	ITGA2,NOS3,TGFBR2,EDN1	11.9339
GO Process	GO:0030099	Myeloid cell differentiation	5	263	0.91	0.48	0.0205	9606.ENSP00000212355,9606.ENSP00000339992,9606.ENSP00000346032,9606.ENSP00000351905,9606.ENSP00000377192	TGFBR3,MYB,ANXA2,TGFBR2,G6PD	8.05422
GO Process	GO:0042711	Maternal behavior	2	11	1.89	0.59	0.0214	9606.ENSP00000231509,9606.ENSP00000299178	NR3C1,AVPR1A	77.0277
GO Process	GO:0051924	Regulation of calcium ion transport	5	266	0.91	0.48	0.0214	9606.ENSP00000297494,9606.ENSP00000354859,9606.ENSP00000373169,9606.ENSP00000377192,9606.ENSP00000477999	NOS3,DRD2,DRD3,G6PD,NOS1	7.96339
GO Process	GO:0060159	Regulation of dopamine receptor signaling pathway	2	11	1.89	0.59	0.0214	9606.ENSP00000354859,9606.ENSP00000373169	DRD2,DRD3	77.0277
GO Process	GO:0062013	Positive regulation of small molecule metabolic process	4	147	1.07	0.51	0.0218	9606.ENSP00000283147,9606.ENSP00000297494,9606.ENSP00000299178,9606.ENSP00000477999	BMP6,NOS3,AVPR1A,NOS1	11.528
GO Process	GO:0002090	Regulation of receptor internalization	3	60	1.33	0.55	0.0221	9606.ENSP00000346032,9606.ENSP00000354859,9606.ENSP00000373169	ANXA2,DRD2,DRD3	21.1826
GO Process	GO:0006939	Smooth muscle contraction	3	60	1.33	0.55	0.0221	9606.ENSP00000305372,9606.ENSP00000354859,9606.ENSP00000368683	ADRB2,DRD2,EDN1	21.1826
GO Process	GO:0045761	Regulation of adenylate cyclase activity	3	60	1.33	0.55	0.0221	9606.ENSP00000305372,9606.ENSP00000354859,9606.ENSP00000373169	ADRB2,DRD2,DRD3	21.1826
GO Process	GO:0048514	Blood vessel morphogenesis	6	419	0.79	0.44	0.0222	9606.ENSP00000212355,9606.ENSP00000261023,9606.ENSP00000297494,9606.ENSP00000346032,9606.ENSP00000351905,9606.ENSP00000368683	TGFBR3,ITGAV,NOS3,ANXA2,TGFBR2,EDN1	6.06662
GO Process	GO:0048732	Gland development	6	419	0.79	0.44	0.0222	9606.ENSP00000212355,9606.ENSP00000231509,9606.ENSP00000296585,9606.ENSP00000351905,9606.ENSP00000354859,9606.ENSP00000368683	TGFBR3,NR3C1,ITGA2,TGFBR2,DRD2,EDN1	6.06662
GO Process	GO:0006940	Regulation of smooth muscle contraction	3	61	1.32	0.55	0.0223	9606.ENSP00000296585,9606.ENSP00000305372,9606.ENSP00000368683	ITGA2,ADRB2,EDN1	20.8354
GO Process	GO:0009056	Catabolic process	13	1976	0.45	0.34	0.0223	9606.ENSP00000243167,9606.ENSP00000251595,9606.ENSP00000297494,9606.ENSP00000311469,9606.ENSP00000322421,9606.ENSP00000338082,9606.ENSP00000339933,9606.ENSP00000354511,9606.ENSP00000354859,9606.ENSP00000364028,9606.ENSP00000373169,9606.ENSP00000477999,9606.ENSP00000494175	FAAH,HBA2,NOS3,GSTM1,HBA1,HBG2,PKLR,COMT,DRD2,ECE1,DRD3,NOS1,HBB	2.78719
GO Process	GO:0010634	Positive regulation of epithelial cell migration	4	150	1.06	0.51	0.0223	9606.ENSP00000296585,9606.ENSP00000297494,9606.ENSP00000351905,9606.ENSP00000368683	ITGA2,NOS3,TGFBR2,EDN1	11.2974
GO Process	GO:0034284	Response to monosaccharide	4	149	1.06	0.51	0.0223	9606.ENSP00000263339,9606.ENSP00000296585,9606.ENSP00000339933,9606.ENSP00000351905	IL1A,ITGA2,PKLR,TGFBR2	11.3732
GO Process	GO:0050794	Regulation of cellular process	37	11025	0.16	0.24	0.0226	9606.ENSP00000212355,9606.ENSP00000231509,9606.ENSP00000251595,9606.ENSP00000261023,9606.ENSP00000262209,9606.ENSP00000263339,9606.ENSP00000278980,9606.ENSP00000283147,9606.ENSP00000296585,9606.ENSP00000297494,9606.ENSP00000299178,9606.ENSP00000305372,9606.ENSP00000311165,9606.ENSP00000313851,9606.ENSP00000322421,9606.ENSP00000338082,9606.ENSP00000338785,9606.ENSP00000339992,9606.ENSP00000346032,…	TGFBR3,NR3C1,HBA2,ITGAV,TRPA1,IL1A,COMMD7,BMP6,ITGA2,NOS3,AVPR1A,ADRB2,AQP1,PDS5B,HBA1,HBG2,STARD13,MYB,ANXA2,TGFBR2,DRD2,MBL2,ECE1,MTHFR,EDN1,KL,DRD3,G6PD,OPRM1,ERG,CACNA2D3,KCNS1,KCNJ6,GCH1,NOS1,HBB,BCL11A	1.42178
GO Process	GO:0071560	Cellular response to transforming growth factor beta stimulus	4	151	1.05	0.5	0.0227	9606.ENSP00000212355,9606.ENSP00000231509,9606.ENSP00000351905,9606.ENSP00000368683	TGFBR3,NR3C1,TGFBR2,EDN1	11.2226
GO Process	GO:0050709	Negative regulation of protein secretion	3	62	1.32	0.54	0.0229	9606.ENSP00000354859,9606.ENSP00000373169,9606.ENSP00000394624	DRD2,DRD3,OPRM1	20.4993
GO Process	GO:0001921	Positive regulation of receptor recycling	2	12	1.85	0.58	0.0232	9606.ENSP00000346032,9606.ENSP00000364028	ANXA2,ECE1	70.6087
GO Process	GO:0002031	G protein-coupled receptor internalization	2	12	1.85	0.58	0.0232	9606.ENSP00000354859,9606.ENSP00000373169	DRD2,DRD3	70.6087
GO Process	GO:0031284	Positive regulation of guanylate cyclase activity	2	12	1.85	0.58	0.0232	9606.ENSP00000297494,9606.ENSP00000477999	NOS3,NOS1	70.6087
GO Process	GO:0034776	Response to histamine	2	12	1.85	0.58	0.0232	9606.ENSP00000354859,9606.ENSP00000373169	DRD2,DRD3	70.6087
GO Process	GO:0035810	Positive regulation of urine volume	2	12	1.85	0.58	0.0232	9606.ENSP00000354859,9606.ENSP00000368683	DRD2,EDN1	70.6087
GO Process	GO:1902514	Regulation of calcium ion transmembrane transport via high voltage-gated calcium channel	2	12	1.85	0.58	0.0232	9606.ENSP00000377192,9606.ENSP00000477999	G6PD,NOS1	70.6087
GO Process	GO:0051173	Positive regulation of nitrogen compound metabolic process	17	3166	0.36	0.3	0.0241	9606.ENSP00000231509,9606.ENSP00000263339,9606.ENSP00000283147,9606.ENSP00000296585,9606.ENSP00000297494,9606.ENSP00000305372,9606.ENSP00000339992,9606.ENSP00000346032,9606.ENSP00000351905,9606.ENSP00000354859,9606.ENSP00000368683,9606.ENSP00000373169,9606.ENSP00000394624,9606.ENSP00000414150,9606.ENSP00000477999,9606.ENSP00000494175,9606.ENSP00000496168	NR3C1,IL1A,BMP6,ITGA2,NOS3,ADRB2,MYB,ANXA2,TGFBR2,DRD2,EDN1,DRD3,OPRM1,ERG,NOS1,HBB,BCL11A	2.27482
GO Process	GO:0003012	Muscle system process	5	283	0.88	0.45	0.0254	9606.ENSP00000297494,9606.ENSP00000305372,9606.ENSP00000354859,9606.ENSP00000368683,9606.ENSP00000477999	NOS3,ADRB2,DRD2,EDN1,NOS1	7.48502
GO Process	GO:0048148	Behavioral response to cocaine	2	13	1.82	0.56	0.0258	9606.ENSP00000354859,9606.ENSP00000373169	DRD2,DRD3	65.1773
GO Process	GO:0060134	Prepulse inhibition	2	13	1.82	0.56	0.0258	9606.ENSP00000354859,9606.ENSP00000373169	DRD2,DRD3	65.1773
GO Process	GO:0070301	Cellular response to hydrogen peroxide	3	66	1.29	0.52	0.0261	9606.ENSP00000262209,9606.ENSP00000311165,9606.ENSP00000368683	TRPA1,AQP1,EDN1	19.2569
GO Process	GO:0019752	Carboxylic acid metabolic process	8	819	0.62	0.38	0.0271	9606.ENSP00000243167,9606.ENSP00000297494,9606.ENSP00000304811,9606.ENSP00000311469,9606.ENSP00000339933,9606.ENSP00000365770,9606.ENSP00000368683,9606.ENSP00000477999	FAAH,NOS3,UGT2B7,GSTM1,PKLR,MTHFR,EDN1,NOS1	4.13824
GO Process	GO:0044283	Small molecule biosynthetic process	6	446	0.76	0.42	0.0279	9606.ENSP00000311469,9606.ENSP00000339933,9606.ENSP00000365770,9606.ENSP00000368683,9606.ENSP00000377192,9606.ENSP00000477796	GSTM1,PKLR,MTHFR,EDN1,G6PD,GCH1	5.69936
GO Process	GO:0050789	Regulation of biological process	38	11655	0.14	0.23	0.0287	9606.ENSP00000212355,9606.ENSP00000231509,9606.ENSP00000243167,9606.ENSP00000251595,9606.ENSP00000261023,9606.ENSP00000262209,9606.ENSP00000263339,9606.ENSP00000278980,9606.ENSP00000283147,9606.ENSP00000296585,9606.ENSP00000297494,9606.ENSP00000299178,9606.ENSP00000305372,9606.ENSP00000311165,9606.ENSP00000313851,9606.ENSP00000322421,9606.ENSP00000338082,9606.ENSP00000338785,9606.ENSP00000339992,…	TGFBR3,NR3C1,FAAH,HBA2,ITGAV,TRPA1,IL1A,COMMD7,BMP6,ITGA2,NOS3,AVPR1A,ADRB2,AQP1,PDS5B,HBA1,HBG2,STARD13,MYB,ANXA2,TGFBR2,DRD2,MBL2,ECE1,MTHFR,EDN1,KL,DRD3,G6PD,OPRM1,ERG,CACNA2D3,KCNS1,KCNJ6,GCH1,NOS1,HBB,BCL11A	1.38128
GO Process	GO:0032308	Positive regulation of prostaglandin secretion	2	14	1.79	0.55	0.0288	9606.ENSP00000263339,9606.ENSP00000368683	IL1A,EDN1	60.5217
GO Process	GO:0050966	Detection of mechanical stimulus involved in sensory perception of pain	2	14	1.79	0.55	0.0288	9606.ENSP00000262209,9606.ENSP00000296585	TRPA1,ITGA2	60.5217
GO Process	GO:1902287	Semaphorin-plexin signaling pathway involved in axon guidance	2	14	1.79	0.55	0.0288	9606.ENSP00000364028,9606.ENSP00000368683	ECE1,EDN1	60.5217
GO Process	GO:0045935	Positive regulation of nucleobase-containing compound metabolic process	13	2056	0.43	0.32	0.0295	9606.ENSP00000231509,9606.ENSP00000263339,9606.ENSP00000283147,9606.ENSP00000297494,9606.ENSP00000305372,9606.ENSP00000339992,9606.ENSP00000346032,9606.ENSP00000354859,9606.ENSP00000368683,9606.ENSP00000373169,9606.ENSP00000414150,9606.ENSP00000477999,9606.ENSP00000496168	NR3C1,IL1A,BMP6,NOS3,ADRB2,MYB,ANXA2,DRD2,EDN1,DRD3,ERG,NOS1,BCL11A	2.67873
GO Process	GO:0001570	Vasculogenesis	3	70	1.26	0.5	0.0296	9606.ENSP00000212355,9606.ENSP00000261023,9606.ENSP00000351905	TGFBR3,ITGAV,TGFBR2	18.1565
GO Process	GO:0006898	Receptor-mediated endocytosis	4	166	1.01	0.47	0.0296	9606.ENSP00000305372,9606.ENSP00000351905,9606.ENSP00000354859,9606.ENSP00000373169	ADRB2,TGFBR2,DRD2,DRD3	10.2085
GO Process	GO:0045766	Positive regulation of angiogenesis	4	166	1.01	0.47	0.0296	9606.ENSP00000263339,9606.ENSP00000297494,9606.ENSP00000311165,9606.ENSP00000351905	IL1A,NOS3,AQP1,TGFBR2	10.2085
GO Process	GO:0050810	Regulation of steroid biosynthetic process	3	70	1.26	0.5	0.0296	9606.ENSP00000231509,9606.ENSP00000263339,9606.ENSP00000283147	NR3C1,IL1A,BMP6	18.1565
GO Process	GO:0006937	Regulation of muscle contraction	4	167	1.01	0.47	0.0297	9606.ENSP00000296585,9606.ENSP00000305372,9606.ENSP00000368683,9606.ENSP00000477999	ITGA2,ADRB2,EDN1,NOS1	10.1474
GO Process	GO:0007625	Grooming behavior	2	15	1.76	0.53	0.0313	9606.ENSP00000299178,9606.ENSP00000354859	AVPR1A,DRD2	56.487
GO Process	GO:0045187	Regulation of circadian sleep/wake cycle, sleep	2	15	1.76	0.53	0.0313	9606.ENSP00000354859,9606.ENSP00000373169	DRD2,DRD3	56.487
GO Process	GO:0060389	Pathway-restricted SMAD protein phosphorylation	2	15	1.76	0.53	0.0313	9606.ENSP00000212355,9606.ENSP00000351905	TGFBR3,TGFBR2	56.487
GO Process	GO:1904064	Positive regulation of cation transmembrane transport	4	171	1	0.46	0.0316	9606.ENSP00000305372,9606.ENSP00000368683,9606.ENSP00000377192,9606.ENSP00000477999	ADRB2,EDN1,G6PD,NOS1	9.90999
GO Process	GO:0033555	Multicellular organismal response to stress	3	73	1.25	0.49	0.032	9606.ENSP00000262209,9606.ENSP00000477796,9606.ENSP00000477999	TRPA1,GCH1,NOS1	17.4104
GO Process	GO:0007568	Aging	4	172	1	0.45	0.0321	9606.ENSP00000299178,9606.ENSP00000351905,9606.ENSP00000368683,9606.ENSP00000369442	AVPR1A,TGFBR2,EDN1,KL	9.85238
GO Process	GO:0046890	Regulation of lipid biosynthetic process	4	172	1	0.45	0.0321	9606.ENSP00000231509,9606.ENSP00000263339,9606.ENSP00000283147,9606.ENSP00000299178	NR3C1,IL1A,BMP6,AVPR1A	9.85238
GO Process	GO:0031323	Regulation of cellular metabolic process	24	5681	0.26	0.26	0.0322	9606.ENSP00000231509,9606.ENSP00000261023,9606.ENSP00000263339,9606.ENSP00000278980,9606.ENSP00000283147,9606.ENSP00000296585,9606.ENSP00000297494,9606.ENSP00000299178,9606.ENSP00000305372,9606.ENSP00000339992,9606.ENSP00000346032,9606.ENSP00000351905,9606.ENSP00000354859,9606.ENSP00000364028,9606.ENSP00000365770,9606.ENSP00000368683,9606.ENSP00000373169,9606.ENSP00000377192,9606.ENSP00000394624,…	NR3C1,ITGAV,IL1A,COMMD7,BMP6,ITGA2,NOS3,AVPR1A,ADRB2,MYB,ANXA2,TGFBR2,DRD2,ECE1,MTHFR,EDN1,DRD3,G6PD,OPRM1,ERG,GCH1,NOS1,HBB,BCL11A	1.78976
GO Process	GO:0003151	Outflow tract morphogenesis	3	74	1.24	0.49	0.0329	9606.ENSP00000212355,9606.ENSP00000351905,9606.ENSP00000368683	TGFBR3,TGFBR2,EDN1	17.1751
GO Process	GO:0048583	Regulation of response to stimulus	19	3931	0.32	0.28	0.0329	9606.ENSP00000212355,9606.ENSP00000261023,9606.ENSP00000263339,9606.ENSP00000283147,9606.ENSP00000296585,9606.ENSP00000297494,9606.ENSP00000305372,9606.ENSP00000338785,9606.ENSP00000339992,9606.ENSP00000346032,9606.ENSP00000351905,9606.ENSP00000354859,9606.ENSP00000363079,9606.ENSP00000368683,9606.ENSP00000369442,9606.ENSP00000373169,9606.ENSP00000377192,9606.ENSP00000394624,9606.ENSP00000477796	TGFBR3,ITGAV,IL1A,BMP6,ITGA2,NOS3,ADRB2,STARD13,MYB,ANXA2,TGFBR2,DRD2,MBL2,EDN1,KL,DRD3,G6PD,OPRM1,GCH1	2.04767
GO Process	GO:0061515	Myeloid cell development	3	74	1.24	0.49	0.0329	9606.ENSP00000339992,9606.ENSP00000346032,9606.ENSP00000377192	MYB,ANXA2,G6PD	17.1751
GO Process	GO:0071260	Cellular response to mechanical stimulus	3	75	1.23	0.48	0.0335	9606.ENSP00000283147,9606.ENSP00000296585,9606.ENSP00000311165	BMP6,ITGA2,AQP1	16.9461
GO Process	GO:0090030	Regulation of steroid hormone biosynthetic process	2	16	1.73	0.52	0.0335	9606.ENSP00000231509,9606.ENSP00000283147	NR3C1,BMP6	52.9565
GO Process	GO:0006575	Cellular modified amino acid metabolic process	4	178	0.98	0.44	0.035	9606.ENSP00000311469,9606.ENSP00000365770,9606.ENSP00000377192,9606.ENSP00000477796	GSTM1,MTHFR,G6PD,GCH1	9.52027
GO Process	GO:0051707	Response to other organism	10	1328	0.51	0.33	0.0352	9606.ENSP00000263339,9606.ENSP00000297494,9606.ENSP00000311165,9606.ENSP00000317674,9606.ENSP00000347038,9606.ENSP00000363079,9606.ENSP00000368683,9606.ENSP00000394624,9606.ENSP00000477796,9606.ENSP00000477999	IL1A,NOS3,AQP1,APOL1,PLSCR4,MBL2,EDN1,OPRM1,GCH1,NOS1	3.19015
GO Process	GO:0060562	Epithelial tube morphogenesis	5	315	0.83	0.41	0.0356	9606.ENSP00000231509,9606.ENSP00000338785,9606.ENSP00000351905,9606.ENSP00000365770,9606.ENSP00000368683	NR3C1,STARD13,TGFBR2,MTHFR,EDN1	6.72464
GO Process	GO:0043410	Positive regulation of MAPK cascade	6	481	0.73	0.39	0.0363	9606.ENSP00000263339,9606.ENSP00000305372,9606.ENSP00000354859,9606.ENSP00000368683,9606.ENSP00000369442,9606.ENSP00000394624	IL1A,ADRB2,DRD2,EDN1,KL,OPRM1	5.28464
GO Process	GO:0044093	Positive regulation of molecular function	11	1587	0.47	0.32	0.0363	9606.ENSP00000261439,9606.ENSP00000296585,9606.ENSP00000297494,9606.ENSP00000299178,9606.ENSP00000305372,9606.ENSP00000346032,9606.ENSP00000351905,9606.ENSP00000354859,9606.ENSP00000368683,9606.ENSP00000477796,9606.ENSP00000477999	TBC1D1,ITGA2,NOS3,AVPR1A,ADRB2,ANXA2,TGFBR2,DRD2,EDN1,GCH1,NOS1	2.93647
GO Process	GO:0051969	Regulation of transmission of nerve impulse	2	17	1.7	0.51	0.0363	9606.ENSP00000296585,9606.ENSP00000299178	ITGA2,AVPR1A	49.8414
GO Process	GO:0061050	Regulation of cell growth involved in cardiac muscle cell development	2	17	1.7	0.51	0.0363	9606.ENSP00000368683,9606.ENSP00000377192	EDN1,G6PD	49.8414
GO Process	GO:0071496	Cellular response to external stimulus	5	317	0.83	0.41	0.0363	9606.ENSP00000283147,9606.ENSP00000296585,9606.ENSP00000299178,9606.ENSP00000311165,9606.ENSP00000354511	BMP6,ITGA2,AVPR1A,AQP1,COMT	6.68221
GO Process	GO:0006813	Potassium ion transport	4	183	0.97	0.43	0.0376	9606.ENSP00000297494,9606.ENSP00000311165,9606.ENSP00000445595,9606.ENSP00000477437	NOS3,AQP1,KCNS1,KCNJ6	9.26016
GO Process	GO:0010648	Negative regulation of cell communication	10	1348	0.5	0.32	0.0383	9606.ENSP00000212355,9606.ENSP00000261023,9606.ENSP00000263339,9606.ENSP00000297494,9606.ENSP00000299178,9606.ENSP00000305372,9606.ENSP00000354859,9606.ENSP00000368683,9606.ENSP00000373169,9606.ENSP00000394624	TGFBR3,ITGAV,IL1A,NOS3,AVPR1A,ADRB2,DRD2,EDN1,DRD3,OPRM1	3.14282
GO Process	GO:0001525	Angiogenesis	5	325	0.82	0.4	0.0393	9606.ENSP00000261023,9606.ENSP00000297494,9606.ENSP00000346032,9606.ENSP00000351905,9606.ENSP00000368683	ITGAV,NOS3,ANXA2,TGFBR2,EDN1	6.51773
GO Process	GO:0023057	Negative regulation of signaling	10	1354	0.5	0.32	0.0393	9606.ENSP00000212355,9606.ENSP00000261023,9606.ENSP00000263339,9606.ENSP00000297494,9606.ENSP00000299178,9606.ENSP00000305372,9606.ENSP00000354859,9606.ENSP00000368683,9606.ENSP00000373169,9606.ENSP00000394624	TGFBR3,ITGAV,IL1A,NOS3,AVPR1A,ADRB2,DRD2,EDN1,DRD3,OPRM1	3.12889
GO Process	GO:0032354	Response to follicle-stimulating hormone	2	18	1.68	0.49	0.0393	9606.ENSP00000212355,9606.ENSP00000368683	TGFBR3,EDN1	47.0725
GO Process	GO:0042423	Catecholamine biosynthetic process	2	18	1.68	0.49	0.0393	9606.ENSP00000369442,9606.ENSP00000477796	KL,GCH1	47.0725
GO Process	GO:0043502	Regulation of muscle adaptation	3	81	1.2	0.46	0.0393	9606.ENSP00000297494,9606.ENSP00000368683,9606.ENSP00000377192	NOS3,EDN1,G6PD	15.6908
GO Process	GO:0046653	Tetrahydrofolate metabolic process	2	18	1.68	0.49	0.0393	9606.ENSP00000365770,9606.ENSP00000477796	MTHFR,GCH1	47.0725
GO Process	GO:1903169	Regulation of calcium ion transmembrane transport	4	186	0.96	0.43	0.0393	9606.ENSP00000354859,9606.ENSP00000373169,9606.ENSP00000377192,9606.ENSP00000477999	DRD2,DRD3,G6PD,NOS1	9.1108
GO Process	GO:0023051	Regulation of signaling	17	3367	0.33	0.27	0.0405	9606.ENSP00000212355,9606.ENSP00000261023,9606.ENSP00000263339,9606.ENSP00000283147,9606.ENSP00000296585,9606.ENSP00000297494,9606.ENSP00000299178,9606.ENSP00000305372,9606.ENSP00000338785,9606.ENSP00000346032,9606.ENSP00000351905,9606.ENSP00000354859,9606.ENSP00000364028,9606.ENSP00000368683,9606.ENSP00000369442,9606.ENSP00000373169,9606.ENSP00000394624	TGFBR3,ITGAV,IL1A,BMP6,ITGA2,NOS3,AVPR1A,ADRB2,STARD13,ANXA2,TGFBR2,DRD2,ECE1,EDN1,KL,DRD3,OPRM1	2.13902
GO Process	GO:0044237	Cellular metabolic process	26	6568	0.23	0.24	0.0409	9606.ENSP00000212355,9606.ENSP00000243167,9606.ENSP00000251595,9606.ENSP00000297494,9606.ENSP00000299178,9606.ENSP00000304811,9606.ENSP00000305372,9606.ENSP00000311469,9606.ENSP00000313851,9606.ENSP00000322421,9606.ENSP00000338082,9606.ENSP00000339933,9606.ENSP00000346032,9606.ENSP00000351905,9606.ENSP00000354511,9606.ENSP00000354859,9606.ENSP00000364028,9606.ENSP00000365770,9606.ENSP00000368683,…	TGFBR3,FAAH,HBA2,NOS3,AVPR1A,UGT2B7,ADRB2,GSTM1,PDS5B,HBA1,HBG2,PKLR,ANXA2,TGFBR2,COMT,DRD2,ECE1,MTHFR,EDN1,KL,DRD3,G6PD,ERG,GCH1,NOS1,HBB	1.67706
GO Process	GO:0035050	Embryonic heart tube development	3	83	1.19	0.45	0.0411	9606.ENSP00000351905,9606.ENSP00000364028,9606.ENSP00000368683	TGFBR2,ECE1,EDN1	15.3127
GO Process	GO:0062012	Regulation of small molecule metabolic process	5	330	0.81	0.39	0.0411	9606.ENSP00000231509,9606.ENSP00000283147,9606.ENSP00000297494,9606.ENSP00000299178,9606.ENSP00000477999	NR3C1,BMP6,NOS3,AVPR1A,NOS1	6.41897
GO Process	GO:0044703	Multi-organism reproductive process	4	190	0.95	0.42	0.0414	9606.ENSP00000296585,9606.ENSP00000299178,9606.ENSP00000351905,9606.ENSP00000368683	ITGA2,AVPR1A,TGFBR2,EDN1	8.91899
GO Process	GO:0016477	Cell migration	8	903	0.58	0.34	0.0419	9606.ENSP00000212355,9606.ENSP00000261023,9606.ENSP00000296585,9606.ENSP00000297494,9606.ENSP00000311165,9606.ENSP00000338785,9606.ENSP00000354859,9606.ENSP00000368683	TGFBR3,ITGAV,ITGA2,NOS3,AQP1,STARD13,DRD2,EDN1	3.75329
GO Process	GO:1901386	Negative regulation of voltage-gated calcium channel activity	2	19	1.65	0.48	0.0419	9606.ENSP00000354859,9606.ENSP00000373169	DRD2,DRD3	44.595
GO Process	GO:0006874	Cellular calcium ion homeostasis	4	193	0.95	0.41	0.0432	9606.ENSP00000262209,9606.ENSP00000354859,9606.ENSP00000368683,9606.ENSP00000373169	TRPA1,DRD2,EDN1,DRD3	8.78036
GO Process	GO:0048661	Positive regulation of smooth muscle cell proliferation	3	85	1.18	0.45	0.0432	9606.ENSP00000296585,9606.ENSP00000351905,9606.ENSP00000368683	ITGA2,TGFBR2,EDN1	14.9524
GO Process	GO:0060284	Regulation of cell development	6	506	0.71	0.37	0.0435	9606.ENSP00000263339,9606.ENSP00000346032,9606.ENSP00000354859,9606.ENSP00000373169,9606.ENSP00000394624,9606.ENSP00000496168	IL1A,ANXA2,DRD2,DRD3,OPRM1,BCL11A	5.02354
GO Process	GO:0045937	Positive regulation of phosphate metabolic process	8	912	0.57	0.33	0.044	9606.ENSP00000283147,9606.ENSP00000296585,9606.ENSP00000297494,9606.ENSP00000305372,9606.ENSP00000351905,9606.ENSP00000354859,9606.ENSP00000368683,9606.ENSP00000477999	BMP6,ITGA2,NOS3,ADRB2,TGFBR2,DRD2,EDN1,NOS1	3.71625
GO Process	GO:0046889	Positive regulation of lipid biosynthetic process	3	86	1.17	0.44	0.044	9606.ENSP00000263339,9606.ENSP00000283147,9606.ENSP00000299178	IL1A,BMP6,AVPR1A	14.7786
GO Process	GO:0044092	Negative regulation of molecular function	9	1143	0.53	0.32	0.0444	9606.ENSP00000261023,9606.ENSP00000278980,9606.ENSP00000297494,9606.ENSP00000305372,9606.ENSP00000311165,9606.ENSP00000346032,9606.ENSP00000354859,9606.ENSP00000373169,9606.ENSP00000477999	ITGAV,COMMD7,NOS3,ADRB2,AQP1,ANXA2,DRD2,DRD3,NOS1	3.33584
GO Process	GO:0014821	Phasic smooth muscle contraction	2	20	1.63	0.47	0.0447	9606.ENSP00000354859,9606.ENSP00000368683	DRD2,EDN1	42.3652
GO Process	GO:0044281	Small molecule metabolic process	11	1645	0.46	0.3	0.0447	9606.ENSP00000243167,9606.ENSP00000297494,9606.ENSP00000304811,9606.ENSP00000311469,9606.ENSP00000317674,9606.ENSP00000339933,9606.ENSP00000365770,9606.ENSP00000368683,9606.ENSP00000377192,9606.ENSP00000477796,9606.ENSP00000477999	FAAH,NOS3,UGT2B7,GSTM1,APOL1,PKLR,MTHFR,EDN1,G6PD,GCH1,NOS1	2.83293
GO Process	GO:0001667	Ameboidal-type cell migration	4	197	0.94	0.41	0.0455	9606.ENSP00000297494,9606.ENSP00000311165,9606.ENSP00000338785,9606.ENSP00000368683	NOS3,AQP1,STARD13,EDN1	8.60207
GO Process	GO:0044706	Multi-multicellular organism process	4	200	0.93	0.4	0.0479	9606.ENSP00000296585,9606.ENSP00000299178,9606.ENSP00000351905,9606.ENSP00000368683	ITGA2,AVPR1A,TGFBR2,EDN1	8.47304
GO Process	GO:0008285	Negative regulation of cell population proliferation	7	713	0.62	0.34	0.048	9606.ENSP00000212355,9606.ENSP00000263339,9606.ENSP00000297494,9606.ENSP00000313851,9606.ENSP00000351905,9606.ENSP00000354859,9606.ENSP00000394624	TGFBR3,IL1A,NOS3,PDS5B,TGFBR2,DRD2,OPRM1	4.15928
GO Process	GO:0007194	Negative regulation of adenylate cyclase activity	2	21	1.61	0.46	0.0483	9606.ENSP00000354859,9606.ENSP00000373169	DRD2,DRD3	40.3478
GO Process	GO:0007263	Nitric oxide mediated signal transduction	2	21	1.61	0.46	0.0483	9606.ENSP00000297494,9606.ENSP00000477999	NOS3,NOS1	40.3478
GO Function	GO:0005102	Signaling receptor binding	16	1499	0.66	0.61	0.00048	9606.ENSP00000212355,9606.ENSP00000251595,9606.ENSP00000261023,9606.ENSP00000263339,9606.ENSP00000283147,9606.ENSP00000296585,9606.ENSP00000299178,9606.ENSP00000311165,9606.ENSP00000322421,9606.ENSP00000347038,9606.ENSP00000351905,9606.ENSP00000354859,9606.ENSP00000363079,9606.ENSP00000368683,9606.ENSP00000369442,9606.ENSP00000373169	TGFBR3,HBA2,ITGAV,IL1A,BMP6,ITGA2,AVPR1A,AQP1,HBA1,PLSCR4,TGFBR2,DRD2,MBL2,EDN1,KL,DRD3	4.52197
GO Function	GO:0005344	Oxygen carrier activity	4	15	2.06	1.17	0.00048	9606.ENSP00000251595,9606.ENSP00000322421,9606.ENSP00000338082,9606.ENSP00000494175	HBA2,HBA1,HBG2,HBB	112.974
GO Function	GO:0005216	Ion channel activity	9	437	0.95	0.74	0.0012	9606.ENSP00000261023,9606.ENSP00000262209,9606.ENSP00000311165,9606.ENSP00000317674,9606.ENSP00000346032,9606.ENSP00000394624,9606.ENSP00000419101,9606.ENSP00000445595,9606.ENSP00000477437	ITGAV,TRPA1,AQP1,APOL1,ANXA2,OPRM1,CACNA2D3,KCNS1,KCNJ6	8.7251
GO Function	GO:0005261	Cation channel activity	8	337	1.01	0.76	0.0013	9606.ENSP00000261023,9606.ENSP00000262209,9606.ENSP00000311165,9606.ENSP00000346032,9606.ENSP00000394624,9606.ENSP00000419101,9606.ENSP00000445595,9606.ENSP00000477437	ITGAV,TRPA1,AQP1,ANXA2,OPRM1,CACNA2D3,KCNS1,KCNJ6	10.057
GO Function	GO:0019825	Oxygen binding	4	38	1.65	0.97	0.0013	9606.ENSP00000251595,9606.ENSP00000322421,9606.ENSP00000338082,9606.ENSP00000494175	HBA2,HBA1,HBG2,HBB	44.595
GO Function	GO:0020037	Heme binding	6	140	1.26	0.87	0.0013	9606.ENSP00000251595,9606.ENSP00000297494,9606.ENSP00000322421,9606.ENSP00000338082,9606.ENSP00000477999,9606.ENSP00000494175	HBA2,NOS3,HBA1,HBG2,NOS1,HBB	18.1565
GO Function	GO:0043177	Organic acid binding	6	139	1.27	0.87	0.0013	9606.ENSP00000251595,9606.ENSP00000297494,9606.ENSP00000322421,9606.ENSP00000338082,9606.ENSP00000477999,9606.ENSP00000494175	HBA2,NOS3,HBA1,HBG2,NOS1,HBB	18.2871
GO Function	GO:0005515	Protein binding	32	7242	0.28	0.33	0.0029	9606.ENSP00000212355,9606.ENSP00000231509,9606.ENSP00000243167,9606.ENSP00000251595,9606.ENSP00000261023,9606.ENSP00000262209,9606.ENSP00000263339,9606.ENSP00000278980,9606.ENSP00000283147,9606.ENSP00000296585,9606.ENSP00000297494,9606.ENSP00000299178,9606.ENSP00000305372,9606.ENSP00000311165,9606.ENSP00000311469,9606.ENSP00000322421,9606.ENSP00000338082,9606.ENSP00000346032,9606.ENSP00000347038,…	TGFBR3,NR3C1,FAAH,HBA2,ITGAV,TRPA1,IL1A,COMMD7,BMP6,ITGA2,NOS3,AVPR1A,ADRB2,AQP1,GSTM1,HBA1,HBG2,ANXA2,PLSCR4,TGFBR2,DRD2,MBL2,ECE1,EDN1,KL,DRD3,G6PD,OPRM1,GCH1,NOS1,HBB,BCL11A	1.87198
GO Function	GO:0046873	Metal ion transmembrane transporter activity	8	432	0.9	0.65	0.0029	9606.ENSP00000261023,9606.ENSP00000262209,9606.ENSP00000311165,9606.ENSP00000346032,9606.ENSP00000394624,9606.ENSP00000419101,9606.ENSP00000445595,9606.ENSP00000477437	ITGAV,TRPA1,AQP1,ANXA2,OPRM1,CACNA2D3,KCNS1,KCNJ6	7.84541
GO Function	GO:0005262	Calcium channel activity	5	113	1.28	0.78	0.003	9606.ENSP00000261023,9606.ENSP00000262209,9606.ENSP00000346032,9606.ENSP00000394624,9606.ENSP00000419101	ITGAV,TRPA1,ANXA2,OPRM1,CACNA2D3	18.7457
GO Function	GO:0050661	NADP binding	4	52	1.52	0.83	0.0031	9606.ENSP00000297494,9606.ENSP00000365770,9606.ENSP00000377192,9606.ENSP00000477999	NOS3,MTHFR,G6PD,NOS1	32.5886
GO Function	GO:0022836	Gated channel activity	7	340	0.95	0.63	0.0048	9606.ENSP00000261023,9606.ENSP00000262209,9606.ENSP00000311165,9606.ENSP00000394624,9606.ENSP00000419101,9606.ENSP00000445595,9606.ENSP00000477437	ITGAV,TRPA1,AQP1,OPRM1,CACNA2D3,KCNS1,KCNJ6	8.72225
GO Function	GO:0022843	Voltage-gated cation channel activity	5	151	1.15	0.63	0.0085	9606.ENSP00000261023,9606.ENSP00000394624,9606.ENSP00000419101,9606.ENSP00000445595,9606.ENSP00000477437	ITGAV,OPRM1,CACNA2D3,KCNS1,KCNJ6	14.0282
GO Function	GO:0050431	Transforming growth factor beta binding	3	24	1.73	0.72	0.0086	9606.ENSP00000212355,9606.ENSP00000261023,9606.ENSP00000351905	TGFBR3,ITGAV,TGFBR2	52.9565
GO Function	GO:0005488	Binding	42	12838	0.15	0.25	0.0112	9606.ENSP00000212355,9606.ENSP00000231509,9606.ENSP00000243167,9606.ENSP00000251595,9606.ENSP00000261023,9606.ENSP00000262209,9606.ENSP00000263339,9606.ENSP00000278980,9606.ENSP00000283147,9606.ENSP00000296585,9606.ENSP00000297494,9606.ENSP00000299178,9606.ENSP00000305372,9606.ENSP00000311165,9606.ENSP00000311469,9606.ENSP00000313851,9606.ENSP00000317674,9606.ENSP00000322421,9606.ENSP00000338082,…	TGFBR3,NR3C1,FAAH,HBA2,ITGAV,TRPA1,IL1A,COMMD7,BMP6,ITGA2,NOS3,AVPR1A,ADRB2,AQP1,GSTM1,PDS5B,APOL1,HBA1,HBG2,STARD13,PKLR,MYB,PROZ,ANXA2,PLSCR4,TGFBR2,COMT,DRD2,MBL2,ECE1,MTHFR,EDN1,KL,DRD3,G6PD,OPRM1,ERG,CACNA2D3,GCH1,NOS1,HBB,BCL11A	1.38599
GO Function	GO:0001591	Dopamine neurotransmitter receptor activity, coupled via Gi/Go	2	3	2.46	0.7	0.0119	9606.ENSP00000354859,9606.ENSP00000373169	DRD2,DRD3	282.435
GO Function	GO:0004517	Nitric-oxide synthase activity	2	3	2.46	0.7	0.0119	9606.ENSP00000297494,9606.ENSP00000477999	NOS3,NOS1	282.435
GO Function	GO:0034617	Tetrahydrobiopterin binding	2	4	2.33	0.65	0.0156	9606.ENSP00000297494,9606.ENSP00000477999	NOS3,NOS1	211.826
GO Function	GO:0042277	Peptide binding	6	314	0.91	0.5	0.0178	9606.ENSP00000296585,9606.ENSP00000299178,9606.ENSP00000305372,9606.ENSP00000311469,9606.ENSP00000364028,9606.ENSP00000394624	ITGA2,AVPR1A,ADRB2,GSTM1,ECE1,OPRM1	8.09526
GO Function	GO:0031721	Hemoglobin alpha binding	2	5	2.23	0.61	0.0202	9606.ENSP00000338082,9606.ENSP00000494175	HBG2,HBB	169.461
GO Function	GO:0046870	Cadmium ion binding	2	5	2.23	0.61	0.0202	9606.ENSP00000297494,9606.ENSP00000477999	NOS3,NOS1	169.461
GO Function	GO:0005245	Voltage-gated calcium channel activity	3	44	1.47	0.54	0.0259	9606.ENSP00000261023,9606.ENSP00000394624,9606.ENSP00000419101	ITGAV,OPRM1,CACNA2D3	28.8854
GO Function	GO:0034618	Arginine binding	2	7	2.09	0.57	0.0267	9606.ENSP00000297494,9606.ENSP00000477999	NOS3,NOS1	121.043
GO Function	GO:0019838	Growth factor binding	4	127	1.13	0.47	0.0333	9606.ENSP00000212355,9606.ENSP00000261023,9606.ENSP00000351905,9606.ENSP00000369442	TGFBR3,ITGAV,TGFBR2,KL	13.3434
GO Function	GO:0043169	Cation binding	21	4335	0.32	0.27	0.0405	9606.ENSP00000231509,9606.ENSP00000251595,9606.ENSP00000261023,9606.ENSP00000263339,9606.ENSP00000296585,9606.ENSP00000297494,9606.ENSP00000322421,9606.ENSP00000338082,9606.ENSP00000339933,9606.ENSP00000344458,9606.ENSP00000346032,9606.ENSP00000347038,9606.ENSP00000351905,9606.ENSP00000354511,9606.ENSP00000354859,9606.ENSP00000364028,9606.ENSP00000419101,9606.ENSP00000477796,9606.ENSP00000477999,…	NR3C1,HBA2,ITGAV,IL1A,ITGA2,NOS3,HBA1,HBG2,PKLR,PROZ,ANXA2,PLSCR4,TGFBR2,COMT,DRD2,ECE1,CACNA2D3,GCH1,NOS1,HBB,BCL11A	2.05229
GO Function	GO:0015459	Potassium channel regulator activity	3	55	1.37	0.47	0.0412	9606.ENSP00000305372,9606.ENSP00000354859,9606.ENSP00000445595	ADRB2,DRD2,KCNS1	23.1083
GO Function	GO:0099106	Ion channel regulator activity	4	144	1.08	0.42	0.0466	9606.ENSP00000305372,9606.ENSP00000354859,9606.ENSP00000445595,9606.ENSP00000477999	ADRB2,DRD2,KCNS1,NOS1	11.7681
GO Component	GO:0005833	Hemoglobin complex	4	13	2.12	1.46	7.07e-05	9606.ENSP00000251595,9606.ENSP00000322421,9606.ENSP00000338082,9606.ENSP00000494175	HBA2,HBA1,HBG2,HBB	130.355
GO Component	GO:0030139	Endocytic vesicle	9	338	1.06	1.02	7.07e-05	9606.ENSP00000251595,9606.ENSP00000261023,9606.ENSP00000297494,9606.ENSP00000299178,9606.ENSP00000305372,9606.ENSP00000322421,9606.ENSP00000354859,9606.ENSP00000373169,9606.ENSP00000494175	HBA2,ITGAV,NOS3,AVPR1A,ADRB2,HBA1,DRD2,DRD3,HBB	11.2807
GO Component	GO:0031838	Haptoglobin-hemoglobin complex	4	11	2.19	1.47	7.07e-05	9606.ENSP00000251595,9606.ENSP00000322421,9606.ENSP00000338082,9606.ENSP00000494175	HBA2,HBA1,HBG2,HBB	154.055
GO Component	GO:0031982	Vesicle	24	3957	0.41	0.44	0.00072	9606.ENSP00000212355,9606.ENSP00000251595,9606.ENSP00000261023,9606.ENSP00000278980,9606.ENSP00000283147,9606.ENSP00000297494,9606.ENSP00000299178,9606.ENSP00000305372,9606.ENSP00000311165,9606.ENSP00000322421,9606.ENSP00000339933,9606.ENSP00000344458,9606.ENSP00000346032,9606.ENSP00000354511,9606.ENSP00000354859,9606.ENSP00000364028,9606.ENSP00000368683,9606.ENSP00000369442,9606.ENSP00000373169,…	TGFBR3,HBA2,ITGAV,COMMD7,BMP6,NOS3,AVPR1A,ADRB2,AQP1,HBA1,PKLR,PROZ,ANXA2,COMT,DRD2,ECE1,EDN1,KL,DRD3,G6PD,OPRM1,GCH1,NOS1,HBB	2.56954
GO Component	GO:0072562	Blood microparticle	5	118	1.26	0.74	0.004	9606.ENSP00000251595,9606.ENSP00000317674,9606.ENSP00000322421,9606.ENSP00000338082,9606.ENSP00000494175	HBA2,APOL1,HBA1,HBG2,HBB	17.9514
GO Component	GO:0005615	Extracellular space	20	3247	0.42	0.38	0.0053	9606.ENSP00000212355,9606.ENSP00000251595,9606.ENSP00000261023,9606.ENSP00000263339,9606.ENSP00000283147,9606.ENSP00000311165,9606.ENSP00000317674,9606.ENSP00000322421,9606.ENSP00000338082,9606.ENSP00000339933,9606.ENSP00000344458,9606.ENSP00000346032,9606.ENSP00000351905,9606.ENSP00000354511,9606.ENSP00000363079,9606.ENSP00000364028,9606.ENSP00000368683,9606.ENSP00000369442,9606.ENSP00000377192,…	TGFBR3,HBA2,ITGAV,IL1A,BMP6,AQP1,APOL1,HBA1,HBG2,PKLR,PROZ,ANXA2,TGFBR2,COMT,MBL2,ECE1,EDN1,KL,G6PD,HBB	2.6095
GO Component	GO:0005887	Integral component of plasma membrane	14	1706	0.55	0.43	0.0067	9606.ENSP00000212355,9606.ENSP00000261023,9606.ENSP00000262209,9606.ENSP00000296585,9606.ENSP00000299178,9606.ENSP00000305372,9606.ENSP00000311165,9606.ENSP00000351905,9606.ENSP00000354859,9606.ENSP00000369442,9606.ENSP00000373169,9606.ENSP00000394624,9606.ENSP00000445595,9606.ENSP00000477437	TGFBR3,ITGAV,TRPA1,ITGA2,AVPR1A,ADRB2,AQP1,TGFBR2,DRD2,KL,DRD3,OPRM1,KCNS1,KCNJ6	3.47663
GO Component	GO:0071682	Endocytic vesicle lumen	3	23	1.75	0.74	0.0076	9606.ENSP00000251595,9606.ENSP00000322421,9606.ENSP00000494175	HBA2,HBA1,HBB	55.259
GO Component	GO:0098797	Plasma membrane protein complex	8	589	0.76	0.48	0.0129	9606.ENSP00000212355,9606.ENSP00000261023,9606.ENSP00000296585,9606.ENSP00000346032,9606.ENSP00000351905,9606.ENSP00000419101,9606.ENSP00000445595,9606.ENSP00000477437	TGFBR3,ITGAV,ITGA2,ANXA2,TGFBR2,CACNA2D3,KCNS1,KCNJ6	5.75419
GO Component	GO:0005737	Cytoplasm	40	12056	0.15	0.23	0.0229	9606.ENSP00000212355,9606.ENSP00000231509,9606.ENSP00000243167,9606.ENSP00000251595,9606.ENSP00000261023,9606.ENSP00000263339,9606.ENSP00000278980,9606.ENSP00000283147,9606.ENSP00000296585,9606.ENSP00000297494,9606.ENSP00000299178,9606.ENSP00000304811,9606.ENSP00000305372,9606.ENSP00000311165,9606.ENSP00000311469,9606.ENSP00000313851,9606.ENSP00000317674,9606.ENSP00000322421,9606.ENSP00000338082,…	TGFBR3,NR3C1,FAAH,HBA2,ITGAV,IL1A,COMMD7,BMP6,ITGA2,NOS3,AVPR1A,UGT2B7,ADRB2,AQP1,GSTM1,PDS5B,APOL1,HBA1,HBG2,STARD13,PKLR,MYB,PROZ,ANXA2,TGFBR2,COMT,DRD2,ECE1,MTHFR,EDN1,DRD3,G6PD,OPRM1,ERG,KCNS1,KCNJ6,GCH1,NOS1,HBB,BCL11A	1.40561
GO Component	GO:0033093	Weibel-Palade body	2	6	2.15	0.58	0.0251	9606.ENSP00000364028,9606.ENSP00000368683	ECE1,EDN1	141.217
GO Component	GO:0005576	Extracellular region	21	4175	0.33	0.29	0.0292	9606.ENSP00000212355,9606.ENSP00000251595,9606.ENSP00000261023,9606.ENSP00000263339,9606.ENSP00000283147,9606.ENSP00000311165,9606.ENSP00000311469,9606.ENSP00000317674,9606.ENSP00000322421,9606.ENSP00000338082,9606.ENSP00000339933,9606.ENSP00000344458,9606.ENSP00000346032,9606.ENSP00000351905,9606.ENSP00000354511,9606.ENSP00000363079,9606.ENSP00000364028,9606.ENSP00000368683,9606.ENSP00000369442,…	TGFBR3,HBA2,ITGAV,IL1A,BMP6,AQP1,GSTM1,APOL1,HBA1,HBG2,PKLR,PROZ,ANXA2,TGFBR2,COMT,MBL2,ECE1,EDN1,KL,G6PD,HBB	2.13095
GO Component	GO:0009897	External side of plasma membrane	6	388	0.82	0.4	0.0411	9606.ENSP00000212355,9606.ENSP00000261023,9606.ENSP00000296585,9606.ENSP00000351905,9606.ENSP00000363079,9606.ENSP00000364028	TGFBR3,ITGAV,ITGA2,TGFBR2,MBL2,ECE1	6.55132
GO Component	GO:0042383	Sarcolemma	4	132	1.11	0.44	0.0411	9606.ENSP00000311165,9606.ENSP00000346032,9606.ENSP00000394624,9606.ENSP00000477999	AQP1,ANXA2,OPRM1,NOS1	12.8379
GO Component	GO:0016020	Membrane	34	9523	0.18	0.22	0.0452	9606.ENSP00000212355,9606.ENSP00000231509,9606.ENSP00000243167,9606.ENSP00000251595,9606.ENSP00000261023,9606.ENSP00000262209,9606.ENSP00000263339,9606.ENSP00000278980,9606.ENSP00000296585,9606.ENSP00000297494,9606.ENSP00000299178,9606.ENSP00000304811,9606.ENSP00000305372,9606.ENSP00000311165,9606.ENSP00000317674,9606.ENSP00000322421,9606.ENSP00000338785,9606.ENSP00000339992,9606.ENSP00000346032,…	TGFBR3,NR3C1,FAAH,HBA2,ITGAV,TRPA1,IL1A,COMMD7,ITGA2,NOS3,AVPR1A,UGT2B7,ADRB2,AQP1,APOL1,HBA1,STARD13,MYB,ANXA2,PLSCR4,TGFBR2,COMT,DRD2,MBL2,ECE1,KL,DRD3,G6PD,OPRM1,CACNA2D3,KCNS1,KCNJ6,GCH1,NOS1	1.51257
GO Component	GO:0031410	Cytoplasmic vesicle	15	2482	0.41	0.29	0.0452	9606.ENSP00000251595,9606.ENSP00000261023,9606.ENSP00000278980,9606.ENSP00000297494,9606.ENSP00000299178,9606.ENSP00000305372,9606.ENSP00000322421,9606.ENSP00000346032,9606.ENSP00000354859,9606.ENSP00000364028,9606.ENSP00000368683,9606.ENSP00000373169,9606.ENSP00000394624,9606.ENSP00000477796,9606.ENSP00000494175	HBA2,ITGAV,COMMD7,NOS3,AVPR1A,ADRB2,HBA1,ANXA2,DRD2,ECE1,EDN1,DRD3,OPRM1,GCH1,HBB	2.56035
STRING clusters	CL:24977	Haptoglobin-hemoglobin complex	4	10	2.23	1.39	0.00012	9606.ENSP00000251595,9606.ENSP00000322421,9606.ENSP00000338082,9606.ENSP00000494175	HBA2,HBA1,HBG2,HBB	169.461
STRING clusters	CL:23581	Mixed, incl. Neurotransmitter disorders, and Serotonin receptors	4	39	1.64	0.84	0.0034	9606.ENSP00000354511,9606.ENSP00000354859,9606.ENSP00000373169,9606.ENSP00000477796	COMT,DRD2,DRD3,GCH1	43.4515
STRING clusters	CL:23585	Amine binding, and Neurotransmitter disorders	3	23	1.75	0.64	0.0151	9606.ENSP00000354511,9606.ENSP00000354859,9606.ENSP00000373169	COMT,DRD2,DRD3	55.259
KEGG	hsa04080	Neuroactive ligand-receptor interaction	7	329	0.96	0.65	0.0039	9606.ENSP00000231509,9606.ENSP00000299178,9606.ENSP00000305372,9606.ENSP00000354859,9606.ENSP00000368683,9606.ENSP00000373169,9606.ENSP00000394624	NR3C1,AVPR1A,ADRB2,DRD2,EDN1,DRD3,OPRM1	9.01388
KEGG	hsa05418	Fluid shear stress and atherosclerosis	5	129	1.22	0.74	0.0039	9606.ENSP00000261023,9606.ENSP00000263339,9606.ENSP00000297494,9606.ENSP00000311469,9606.ENSP00000368683	ITGAV,IL1A,NOS3,GSTM1,EDN1	16.4206
KEGG	hsa05410	Hypertrophic cardiomyopathy	4	88	1.29	0.69	0.0069	9606.ENSP00000261023,9606.ENSP00000296585,9606.ENSP00000368683,9606.ENSP00000419101	ITGAV,ITGA2,EDN1,CACNA2D3	19.2569
KEGG	hsa04933	AGE-RAGE signaling pathway in diabetic complications	4	96	1.25	0.67	0.0072	9606.ENSP00000263339,9606.ENSP00000297494,9606.ENSP00000351905,9606.ENSP00000368683	IL1A,NOS3,TGFBR2,EDN1	17.6522
KEGG	hsa05143	African trypanosomiasis	3	36	1.55	0.73	0.0072	9606.ENSP00000251595,9606.ENSP00000317674,9606.ENSP00000494175	HBA2,APOL1,HBB	35.3043
KEGG	hsa04728	Dopaminergic synapse	4	126	1.13	0.58	0.0132	9606.ENSP00000354511,9606.ENSP00000354859,9606.ENSP00000373169,9606.ENSP00000477437	COMT,DRD2,DRD3,KCNJ6	13.4493
KEGG	hsa04926	Relaxin signaling pathway	4	126	1.13	0.58	0.0132	9606.ENSP00000297494,9606.ENSP00000351905,9606.ENSP00000368683,9606.ENSP00000477999	NOS3,TGFBR2,EDN1,NOS1	13.4493
KEGG	hsa04145	Phagosome	4	141	1.08	0.55	0.015	9606.ENSP00000261023,9606.ENSP00000296585,9606.ENSP00000363079,9606.ENSP00000477999	ITGAV,ITGA2,MBL2,NOS1	12.0185
KEGG	hsa04924	Renin secretion	3	66	1.29	0.55	0.0208	9606.ENSP00000305372,9606.ENSP00000311165,9606.ENSP00000368683	ADRB2,AQP1,EDN1	19.2569
KEGG	hsa05412	Arrhythmogenic right ventricular cardiomyopathy	3	77	1.22	0.5	0.0288	9606.ENSP00000261023,9606.ENSP00000296585,9606.ENSP00000419101	ITGAV,ITGA2,CACNA2D3	16.5059
KEGG	hsa04020	Calcium signaling pathway	4	191	0.95	0.44	0.0332	9606.ENSP00000297494,9606.ENSP00000299178,9606.ENSP00000305372,9606.ENSP00000477999	NOS3,AVPR1A,ADRB2,NOS1	8.8723
KEGG	hsa00220	Arginine biosynthesis	2	21	1.61	0.5	0.0365	9606.ENSP00000297494,9606.ENSP00000477999	NOS3,NOS1	40.3478
KEGG	hsa01100	Metabolic pathways	10	1435	0.47	0.31	0.0387	9606.ENSP00000297494,9606.ENSP00000304811,9606.ENSP00000311469,9606.ENSP00000339933,9606.ENSP00000354511,9606.ENSP00000365770,9606.ENSP00000369442,9606.ENSP00000377192,9606.ENSP00000477796,9606.ENSP00000477999	NOS3,UGT2B7,GSTM1,PKLR,COMT,MTHFR,KL,G6PD,GCH1,NOS1	2.95228
KEGG	hsa05414	Dilated cardiomyopathy	3	94	1.14	0.45	0.0387	9606.ENSP00000261023,9606.ENSP00000296585,9606.ENSP00000419101	ITGAV,ITGA2,CACNA2D3	13.5208
Reactome	HSA-1247673	Erythrocytes take up oxygen and release carbon dioxide	3	8	2.21	0.85	0.0044	9606.ENSP00000251595,9606.ENSP00000311165,9606.ENSP00000494175	HBA2,AQP1,HBB	158.87
Reactome	HSA-1237044	Erythrocytes take up carbon dioxide and release oxygen	3	12	2.03	0.79	0.006	9606.ENSP00000251595,9606.ENSP00000311165,9606.ENSP00000494175	HBA2,AQP1,HBB	105.913
Reactome	HSA-2168880	Scavenging of heme from plasma	3	15	1.93	0.79	0.006	9606.ENSP00000251595,9606.ENSP00000317674,9606.ENSP00000494175	HBA2,APOL1,HBB	84.7304
Reactome	HSA-373076	Class A/1 (Rhodopsin-like receptors)	7	326	0.96	0.61	0.006	9606.ENSP00000299178,9606.ENSP00000305372,9606.ENSP00000354859,9606.ENSP00000364028,9606.ENSP00000368683,9606.ENSP00000373169,9606.ENSP00000394624	AVPR1A,ADRB2,DRD2,ECE1,EDN1,DRD3,OPRM1	9.09683
Reactome	HSA-109582	Hemostasis	8	607	0.75	0.41	0.0295	9606.ENSP00000261023,9606.ENSP00000296585,9606.ENSP00000297494,9606.ENSP00000338082,9606.ENSP00000339992,9606.ENSP00000346032,9606.ENSP00000477999,9606.ENSP00000494175	ITGAV,ITGA2,NOS3,HBG2,MYB,ANXA2,NOS1,HBB	5.58355
Reactome	HSA-390651	Dopamine receptors	2	5	2.23	0.54	0.0316	9606.ENSP00000354859,9606.ENSP00000373169	DRD2,DRD3	169.461
Reactome	HSA-375280	Amine ligand-binding receptors	3	42	1.49	0.48	0.0398	9606.ENSP00000305372,9606.ENSP00000354859,9606.ENSP00000373169	ADRB2,DRD2,DRD3	30.2609
WikiPathways	WP1995	Effects of nitric oxide	3	8	2.21	1.01	0.0015	9606.ENSP00000297494,9606.ENSP00000322421,9606.ENSP00000477999	NOS3,HBA1,NOS1	158.87
WikiPathways	WP697	Estrogen metabolism	3	18	1.85	0.78	0.006	9606.ENSP00000304811,9606.ENSP00000311469,9606.ENSP00000354511	UGT2B7,GSTM1,COMT	70.6087
WikiPathways	WP4969	RAS and bradykinin pathways in COVID-19	3	28	1.66	0.65	0.0132	9606.ENSP00000263339,9606.ENSP00000297494,9606.ENSP00000477999	IL1A,NOS3,NOS1	45.3913
WikiPathways	WP2197	Endothelin pathways	3	32	1.6	0.63	0.0144	9606.ENSP00000297494,9606.ENSP00000364028,9606.ENSP00000368683	NOS3,ECE1,EDN1	39.7174
WikiPathways	WP2882	Nuclear receptors meta-pathway	6	312	0.92	0.52	0.0144	9606.ENSP00000212355,9606.ENSP00000231509,9606.ENSP00000304811,9606.ENSP00000311469,9606.ENSP00000351905,9606.ENSP00000377192	TGFBR3,NR3C1,UGT2B7,GSTM1,TGFBR2,G6PD	8.14716
WikiPathways	WP58	Monoamine GPCRs	3	33	1.59	0.63	0.0144	9606.ENSP00000305372,9606.ENSP00000354859,9606.ENSP00000373169	ADRB2,DRD2,DRD3	38.5138
WikiPathways	WP1533	Vitamin B12 metabolism	3	50	1.41	0.52	0.0285	9606.ENSP00000322421,9606.ENSP00000365770,9606.ENSP00000494175	HBA1,MTHFR,HBB	25.4191
WikiPathways	WP176	Folate metabolism	3	67	1.28	0.49	0.0334	9606.ENSP00000322421,9606.ENSP00000365770,9606.ENSP00000494175	HBA1,MTHFR,HBB	18.9695
WikiPathways	WP2884	NRF2 pathway	4	140	1.09	0.46	0.0334	9606.ENSP00000304811,9606.ENSP00000311469,9606.ENSP00000351905,9606.ENSP00000377192	UGT2B7,GSTM1,TGFBR2,G6PD	12.1043
WikiPathways	WP4156	Biosynthesis and regeneration of tetrahydrobiopterin and catabolism of phenylalanine	2	11	1.89	0.53	0.0334	9606.ENSP00000354511,9606.ENSP00000477796	COMT,GCH1	77.0277
WikiPathways	WP455	GPCRs, class A rhodopsin-like	5	256	0.92	0.44	0.0334	9606.ENSP00000299178,9606.ENSP00000305372,9606.ENSP00000354859,9606.ENSP00000373169,9606.ENSP00000394624	AVPR1A,ADRB2,DRD2,DRD3,OPRM1	8.27446
WikiPathways	WP4947	Nitric oxide metabolism in cystic fibrosis	2	13	1.82	0.52	0.0334	9606.ENSP00000297494,9606.ENSP00000477999	NOS3,NOS1	65.1773
WikiPathways	WP5083	Neuroinflammation and glutamatergic signaling	4	140	1.09	0.46	0.0334	9606.ENSP00000212355,9606.ENSP00000263339,9606.ENSP00000351905,9606.ENSP00000477999	TGFBR3,IL1A,TGFBR2,NOS1	12.1043
WikiPathways	WP706	Sudden infant death syndrome (SIDS) susceptibility pathways	4	154	1.05	0.46	0.0334	9606.ENSP00000231509,9606.ENSP00000263339,9606.ENSP00000339992,9606.ENSP00000364028	NR3C1,IL1A,MYB,ECE1	11.004
WikiPathways	WP3932	Focal adhesion: PI3K-Akt-mTOR-signaling pathway	5	301	0.85	0.41	0.0367	9606.ENSP00000261023,9606.ENSP00000261439,9606.ENSP00000296585,9606.ENSP00000297494,9606.ENSP00000477999	ITGAV,TBC1D1,ITGA2,NOS3,NOS1	7.03741
WikiPathways	WP2118	Arrhythmogenic right ventricular cardiomyopathy	3	74	1.24	0.47	0.0375	9606.ENSP00000261023,9606.ENSP00000296585,9606.ENSP00000419101	ITGAV,ITGA2,CACNA2D3	17.1751
WikiPathways	WP100	Glutathione metabolism	2	17	1.7	0.49	0.0407	9606.ENSP00000311469,9606.ENSP00000377192	GSTM1,G6PD	49.8414
WikiPathways	WP2877	Vitamin D receptor pathway	4	183	0.97	0.42	0.0407	9606.ENSP00000283147,9606.ENSP00000305372,9606.ENSP00000369442,9606.ENSP00000377192	BMP6,ADRB2,KL,G6PD	9.26016
WikiPathways	WP15	Selenium micronutrient network	3	84	1.18	0.44	0.045	9606.ENSP00000322421,9606.ENSP00000365770,9606.ENSP00000494175	HBA1,MTHFR,HBB	15.1304
Monarch	HP:0020082	Heinz bodies	3	3	2.63	0.92	0.0029	9606.ENSP00000322421,9606.ENSP00000377192,9606.ENSP00000494175	HBA1,G6PD,HBB	423.652
Monarch	HP:0012119	Methemoglobinemia	3	5	2.41	0.87	0.004	9606.ENSP00000322421,9606.ENSP00000338082,9606.ENSP00000494175	HBA1,HBG2,HBB	254.191
Monarch	EFO:0004306	Erythrocyte indices	15	1616	0.6	0.44	0.009	9606.ENSP00000283147,9606.ENSP00000311469,9606.ENSP00000313851,9606.ENSP00000322421,9606.ENSP00000338082,9606.ENSP00000338785,9606.ENSP00000339933,9606.ENSP00000339992,9606.ENSP00000365770,9606.ENSP00000368683,9606.ENSP00000377192,9606.ENSP00000414150,9606.ENSP00000477796,9606.ENSP00000494175,9606.ENSP00000496168	BMP6,GSTM1,PDS5B,HBA1,HBG2,STARD13,PKLR,MYB,MTHFR,EDN1,G6PD,ERG,GCH1,HBB,BCL11A	3.93241
Monarch	EFO:0004348	Hematocrit	8	449	0.88	0.55	0.009	9606.ENSP00000338082,9606.ENSP00000338785,9606.ENSP00000339933,9606.ENSP00000368683,9606.ENSP00000377192,9606.ENSP00000414150,9606.ENSP00000494175,9606.ENSP00000496168	HBG2,STARD13,PKLR,EDN1,G6PD,ERG,HBB,BCL11A	7.54837
Monarch	EFO:0004503	Hematological measurement	25	4592	0.37	0.34	0.009	9606.ENSP00000231509,9606.ENSP00000243167,9606.ENSP00000261439,9606.ENSP00000263339,9606.ENSP00000283147,9606.ENSP00000296585,9606.ENSP00000297494,9606.ENSP00000305372,9606.ENSP00000311469,9606.ENSP00000313851,9606.ENSP00000322421,9606.ENSP00000338082,9606.ENSP00000338785,9606.ENSP00000339933,9606.ENSP00000339992,9606.ENSP00000347038,9606.ENSP00000364028,9606.ENSP00000365770,9606.ENSP00000368683,…	NR3C1,FAAH,TBC1D1,IL1A,BMP6,ITGA2,NOS3,ADRB2,GSTM1,PDS5B,HBA1,HBG2,STARD13,PKLR,MYB,PLSCR4,ECE1,MTHFR,EDN1,G6PD,ERG,KCNS1,GCH1,HBB,BCL11A	2.30647
Monarch	EFO:0009473	Hemolysis	3	14	1.96	0.73	0.009	9606.ENSP00000311165,9606.ENSP00000377192,9606.ENSP00000494175	AQP1,G6PD,HBB	90.7826
Monarch	HP:0001081	Cholelithiasis	4	52	1.52	0.69	0.009	9606.ENSP00000322421,9606.ENSP00000339933,9606.ENSP00000365770,9606.ENSP00000494175	HBA1,PKLR,MTHFR,HBB	32.5886
Monarch	HP:0001923	Reticulocytosis	4	38	1.65	0.71	0.009	9606.ENSP00000338082,9606.ENSP00000339933,9606.ENSP00000377192,9606.ENSP00000494175	HBG2,PKLR,G6PD,HBB	44.595
Monarch	HP:0003281	Increased circulating ferritin concentration	4	36	1.68	0.71	0.009	9606.ENSP00000283147,9606.ENSP00000339933,9606.ENSP00000365770,9606.ENSP00000494175	BMP6,PKLR,MTHFR,HBB	47.0725
Monarch	HP:0008282	Unconjugated hyperbilirubinemia	3	10	2.11	0.73	0.009	9606.ENSP00000339933,9606.ENSP00000377192,9606.ENSP00000494175	PKLR,G6PD,HBB	127.096
Monarch	HP:0011273	Anisocytosis	3	15	1.93	0.73	0.009	9606.ENSP00000339933,9606.ENSP00000377192,9606.ENSP00000494175	PKLR,G6PD,HBB	84.7304
Monarch	HP:0011031	Abnormality of iron homeostasis	3	23	1.75	0.6	0.0201	9606.ENSP00000339933,9606.ENSP00000365770,9606.ENSP00000494175	PKLR,MTHFR,HBB	55.259
Monarch	HP:0005511	Heinz body anemia	2	2	2.63	0.62	0.0204	9606.ENSP00000322421,9606.ENSP00000494175	HBA1,HBB	423.652
Monarch	EFO:0004527	Mean corpuscular hemoglobin	9	713	0.73	0.43	0.0222	9606.ENSP00000283147,9606.ENSP00000322421,9606.ENSP00000338082,9606.ENSP00000339992,9606.ENSP00000365770,9606.ENSP00000377192,9606.ENSP00000414150,9606.ENSP00000494175,9606.ENSP00000496168	BMP6,HBA1,HBG2,MYB,MTHFR,G6PD,ERG,HBB,BCL11A	5.34764
Monarch	EFO:0004584	Mean platelet volume	8	555	0.79	0.44	0.0242	9606.ENSP00000296585,9606.ENSP00000297494,9606.ENSP00000311469,9606.ENSP00000313851,9606.ENSP00000339992,9606.ENSP00000365770,9606.ENSP00000445595,9606.ENSP00000494175	ITGA2,NOS3,GSTM1,PDS5B,MYB,MTHFR,KCNS1,HBB	6.1067
Monarch	EFO:0004305	Erythrocyte count	9	731	0.72	0.42	0.0244	9606.ENSP00000338785,9606.ENSP00000339933,9606.ENSP00000339992,9606.ENSP00000365770,9606.ENSP00000368683,9606.ENSP00000377192,9606.ENSP00000414150,9606.ENSP00000494175,9606.ENSP00000496168	STARD13,PKLR,MYB,MTHFR,EDN1,G6PD,ERG,HBB,BCL11A	5.21596
Monarch	EFO:0003765	Sign or symptom	8	573	0.78	0.42	0.0276	9606.ENSP00000231509,9606.ENSP00000351905,9606.ENSP00000365770,9606.ENSP00000377192,9606.ENSP00000477796,9606.ENSP00000477999,9606.ENSP00000494175,9606.ENSP00000496168	NR3C1,TGFBR2,MTHFR,G6PD,GCH1,NOS1,HBB,BCL11A	5.91486
Monarch	HP:0000952	Jaundice	5	175	1.09	0.47	0.0307	9606.ENSP00000322421,9606.ENSP00000338082,9606.ENSP00000339933,9606.ENSP00000377192,9606.ENSP00000494175	HBA1,HBG2,PKLR,G6PD,HBB	12.1043
Monarch	HP:0001901	Polycythemia	3	32	1.6	0.5	0.0359	9606.ENSP00000322421,9606.ENSP00000339933,9606.ENSP00000494175	HBA1,PKLR,HBB	39.7174
Monarch	HP:0004297	Abnormality of the biliary system	6	309	0.92	0.42	0.0404	9606.ENSP00000322421,9606.ENSP00000338082,9606.ENSP00000339933,9606.ENSP00000365770,9606.ENSP00000377192,9606.ENSP00000494175	HBA1,HBG2,PKLR,MTHFR,G6PD,HBB	8.22626
Monarch	EFO:0004509	Hemoglobin measurement	11	1228	0.58	0.34	0.0434	9606.ENSP00000313851,9606.ENSP00000322421,9606.ENSP00000338082,9606.ENSP00000338785,9606.ENSP00000339933,9606.ENSP00000365770,9606.ENSP00000377192,9606.ENSP00000414150,9606.ENSP00000477796,9606.ENSP00000494175,9606.ENSP00000496168	PDS5B,HBA1,HBG2,STARD13,PKLR,MTHFR,G6PD,ERG,GCH1,HBB,BCL11A	3.79493
Monarch	HP:0001878	Hemolytic anemia	4	101	1.23	0.45	0.0434	9606.ENSP00000322421,9606.ENSP00000339933,9606.ENSP00000377192,9606.ENSP00000494175	HBA1,PKLR,G6PD,HBB	16.7783
Monarch	HP:0005560	Imbalanced hemoglobin synthesis	2	5	2.23	0.49	0.0434	9606.ENSP00000322421,9606.ENSP00000494175	HBA1,HBB	169.461
Monarch	HP:0011030	Abnormal blood transition element cation concentration	3	36	1.55	0.47	0.0434	9606.ENSP00000339933,9606.ENSP00000365770,9606.ENSP00000494175	PKLR,MTHFR,HBB	35.3043
Monarch	HP:0011354	Generalized abnormality of skin	9	821	0.67	0.36	0.0434	9606.ENSP00000283147,9606.ENSP00000322421,9606.ENSP00000338082,9606.ENSP00000339933,9606.ENSP00000351905,9606.ENSP00000365770,9606.ENSP00000377192,9606.ENSP00000477437,9606.ENSP00000494175	BMP6,HBA1,HBG2,PKLR,TGFBR2,MTHFR,G6PD,KCNJ6,HBB	4.64418
Monarch	EFO:0004586	Complete blood cell count	17	2849	0.41	0.28	0.0485	9606.ENSP00000231509,9606.ENSP00000243167,9606.ENSP00000261439,9606.ENSP00000263339,9606.ENSP00000283147,9606.ENSP00000305372,9606.ENSP00000311469,9606.ENSP00000338785,9606.ENSP00000339933,9606.ENSP00000339992,9606.ENSP00000347038,9606.ENSP00000365770,9606.ENSP00000368683,9606.ENSP00000377192,9606.ENSP00000414150,9606.ENSP00000494175,9606.ENSP00000496168	NR3C1,FAAH,TBC1D1,IL1A,BMP6,ADRB2,GSTM1,STARD13,PKLR,MYB,PLSCR4,MTHFR,EDN1,G6PD,ERG,HBB,BCL11A	2.52794
Monarch	EFO:0004747	Protein measurement	26	5856	0.28	0.25	0.0485	9606.ENSP00000212355,9606.ENSP00000231509,9606.ENSP00000283147,9606.ENSP00000304811,9606.ENSP00000311469,9606.ENSP00000313851,9606.ENSP00000317674,9606.ENSP00000322421,9606.ENSP00000338082,9606.ENSP00000338785,9606.ENSP00000339933,9606.ENSP00000344458,9606.ENSP00000351905,9606.ENSP00000354511,9606.ENSP00000363079,9606.ENSP00000364028,9606.ENSP00000365770,9606.ENSP00000377192,9606.ENSP00000394624,…	TGFBR3,NR3C1,BMP6,UGT2B7,GSTM1,PDS5B,APOL1,HBA1,HBG2,STARD13,PKLR,PROZ,TGFBR2,COMT,MBL2,ECE1,MTHFR,G6PD,OPRM1,ERG,CACNA2D3,KCNJ6,GCH1,NOS1,HBB,BCL11A	1.88097
Monarch	HP:0004870	Chronic hemolytic anemia	2	6	2.15	0.47	0.0486	9606.ENSP00000339933,9606.ENSP00000494175	PKLR,HBB	141.217
DISEASES	DOID:9974	Drug dependence	6	26	1.99	2.14	4.53e-07	9606.ENSP00000243167,9606.ENSP00000299178,9606.ENSP00000354511,9606.ENSP00000354859,9606.ENSP00000373169,9606.ENSP00000394624	FAAH,AVPR1A,COMT,DRD2,DRD3,OPRM1	97.7659
DISEASES	DOID:583	Hemolytic anemia	7	72	1.62	1.8	1.36e-06	9606.ENSP00000251595,9606.ENSP00000322421,9606.ENSP00000338082,9606.ENSP00000339933,9606.ENSP00000377192,9606.ENSP00000494175,9606.ENSP00000496168	HBA2,HBA1,HBG2,PKLR,G6PD,HBB,BCL11A	41.1884
DISEASES	DOID:10241	Thalassemia	5	18	2.08	1.99	1.64e-06	9606.ENSP00000251595,9606.ENSP00000322421,9606.ENSP00000338082,9606.ENSP00000494175,9606.ENSP00000496168	HBA2,HBA1,HBG2,HBB,BCL11A	117.681
DISEASES	DOID:2559	Opiate dependence	5	20	2.03	1.94	2.16e-06	9606.ENSP00000299178,9606.ENSP00000354511,9606.ENSP00000354859,9606.ENSP00000373169,9606.ENSP00000394624	AVPR1A,COMT,DRD2,DRD3,OPRM1	105.913
DISEASES	DOID:302	Substance abuse	5	20	2.03	1.94	2.16e-06	9606.ENSP00000243167,9606.ENSP00000354511,9606.ENSP00000354859,9606.ENSP00000373169,9606.ENSP00000394624	FAAH,COMT,DRD2,DRD3,OPRM1	105.913
DISEASES	DOID:589	Congenital hemolytic anemia	6	57	1.65	1.71	3.58e-06	9606.ENSP00000251595,9606.ENSP00000322421,9606.ENSP00000339933,9606.ENSP00000377192,9606.ENSP00000494175,9606.ENSP00000496168	HBA2,HBA1,PKLR,G6PD,HBB,BCL11A	44.595
DISEASES	DOID:1574	Alcohol use disorder	4	15	2.06	1.52	4.31e-05	9606.ENSP00000354511,9606.ENSP00000354859,9606.ENSP00000373169,9606.ENSP00000394624	COMT,DRD2,DRD3,OPRM1	112.974
DISEASES	DOID:4	Disease	31	6291	0.32	0.39	0.00034	9606.ENSP00000231509,9606.ENSP00000243167,9606.ENSP00000251595,9606.ENSP00000262209,9606.ENSP00000263339,9606.ENSP00000296585,9606.ENSP00000297494,9606.ENSP00000299178,9606.ENSP00000305372,9606.ENSP00000311469,9606.ENSP00000317674,9606.ENSP00000322421,9606.ENSP00000338082,9606.ENSP00000338785,9606.ENSP00000339933,9606.ENSP00000339992,9606.ENSP00000351905,9606.ENSP00000354511,9606.ENSP00000354859,…	NR3C1,FAAH,HBA2,TRPA1,IL1A,ITGA2,NOS3,AVPR1A,ADRB2,GSTM1,APOL1,HBA1,HBG2,STARD13,PKLR,MYB,TGFBR2,COMT,DRD2,ECE1,MTHFR,EDN1,KL,DRD3,G6PD,OPRM1,ERG,KCNJ6,GCH1,HBB,BCL11A	2.08762
DISEASES	DOID:74	Hematopoietic system disease	9	473	0.91	0.78	0.0005	9606.ENSP00000251595,9606.ENSP00000296585,9606.ENSP00000322421,9606.ENSP00000338082,9606.ENSP00000339933,9606.ENSP00000365770,9606.ENSP00000377192,9606.ENSP00000494175,9606.ENSP00000496168	HBA2,ITGA2,HBA1,HBG2,PKLR,MTHFR,G6PD,HBB,BCL11A	8.06104
DISEASES	DOID:12241	Beta thalassemia	3	9	2.15	1.09	0.00084	9606.ENSP00000338082,9606.ENSP00000494175,9606.ENSP00000496168	HBG2,HBB,BCL11A	141.217
DISEASES	DOID:1099	Alpha thalassemia	3	11	2.07	1.02	0.0013	9606.ENSP00000251595,9606.ENSP00000322421,9606.ENSP00000494175	HBA2,HBA1,HBB	115.542
DISEASES	DOID:2860	Hemoglobinopathy	3	12	2.03	1	0.0015	9606.ENSP00000377192,9606.ENSP00000494175,9606.ENSP00000496168	G6PD,HBB,BCL11A	105.913
DISEASES	DOID:7	Disease of anatomical entity	25	4798	0.35	0.36	0.0034	9606.ENSP00000231509,9606.ENSP00000251595,9606.ENSP00000262209,9606.ENSP00000263339,9606.ENSP00000296585,9606.ENSP00000297494,9606.ENSP00000305372,9606.ENSP00000311469,9606.ENSP00000317674,9606.ENSP00000322421,9606.ENSP00000338082,9606.ENSP00000338785,9606.ENSP00000339933,9606.ENSP00000351905,9606.ENSP00000364028,9606.ENSP00000365770,9606.ENSP00000368683,9606.ENSP00000369442,9606.ENSP00000377192,…	NR3C1,HBA2,TRPA1,IL1A,ITGA2,NOS3,ADRB2,GSTM1,APOL1,HBA1,HBG2,STARD13,PKLR,TGFBR2,ECE1,MTHFR,EDN1,KL,G6PD,OPRM1,ERG,KCNJ6,GCH1,HBB,BCL11A	2.20744
DISEASES	DOID:0050828	Artery disease	5	130	1.22	0.74	0.0039	9606.ENSP00000297494,9606.ENSP00000338785,9606.ENSP00000351905,9606.ENSP00000365770,9606.ENSP00000368683	NOS3,STARD13,TGFBR2,MTHFR,EDN1	16.2943
DISEASES	DOID:1584	Acute chest syndrome	2	2	2.63	0.77	0.0077	9606.ENSP00000494175,9606.ENSP00000496168	HBB,BCL11A	423.652
DISEASES	DOID:150	Disease of mental health	7	435	0.84	0.49	0.0155	9606.ENSP00000231509,9606.ENSP00000243167,9606.ENSP00000299178,9606.ENSP00000354511,9606.ENSP00000354859,9606.ENSP00000373169,9606.ENSP00000394624	NR3C1,FAAH,AVPR1A,COMT,DRD2,DRD3,OPRM1	6.81739
DISEASES	DOID:10923	Sickle cell anemia	2	4	2.33	0.64	0.0173	9606.ENSP00000494175,9606.ENSP00000496168	HBB,BCL11A	211.826
DISEASES	DOID:10763	Hypertension	3	41	1.5	0.52	0.0306	9606.ENSP00000297494,9606.ENSP00000365770,9606.ENSP00000368683	NOS3,MTHFR,EDN1	30.9989
DISEASES	DOID:631	Fibromyalgia	2	6	2.15	0.55	0.0306	9606.ENSP00000305372,9606.ENSP00000354511	ADRB2,COMT	141.217
DISEASES	DOID:10941	Intracranial aneurysm	2	7	2.09	0.52	0.0362	9606.ENSP00000338785,9606.ENSP00000368683	STARD13,EDN1	121.043
DISEASES	DOID:6713	Cerebrovascular disease	3	46	1.45	0.49	0.0372	9606.ENSP00000297494,9606.ENSP00000338785,9606.ENSP00000368683	NOS3,STARD13,EDN1	27.6295
DISEASES	DOID:0050741	Alcohol dependence	2	8	2.03	0.5	0.0417	9606.ENSP00000354859,9606.ENSP00000394624	DRD2,OPRM1	105.913
DISEASES	DOID:0080015	Physical disorder	8	722	0.68	0.36	0.0429	9606.ENSP00000251595,9606.ENSP00000322421,9606.ENSP00000339933,9606.ENSP00000365770,9606.ENSP00000377192,9606.ENSP00000477437,9606.ENSP00000494175,9606.ENSP00000496168	HBA2,HBA1,PKLR,MTHFR,G6PD,KCNJ6,HBB,BCL11A	4.69421
TISSUES	BTO:0000759	Liver	22	2125	0.65	0.78	8.12e-07	9606.ENSP00000231509,9606.ENSP00000243167,9606.ENSP00000251595,9606.ENSP00000261023,9606.ENSP00000296585,9606.ENSP00000297494,9606.ENSP00000304811,9606.ENSP00000311469,9606.ENSP00000317674,9606.ENSP00000322421,9606.ENSP00000338082,9606.ENSP00000339933,9606.ENSP00000339992,9606.ENSP00000344458,9606.ENSP00000346032,9606.ENSP00000351905,9606.ENSP00000354511,9606.ENSP00000363079,9606.ENSP00000364028,…	NR3C1,FAAH,HBA2,ITGAV,ITGA2,NOS3,UGT2B7,GSTM1,APOL1,HBA1,HBG2,PKLR,MYB,PROZ,ANXA2,TGFBR2,COMT,MBL2,ECE1,MTHFR,GCH1,HBB	4.38605
TISSUES	BTO:0000345	Digestive gland	24	2881	0.55	0.65	3.39e-06	9606.ENSP00000231509,9606.ENSP00000243167,9606.ENSP00000251595,9606.ENSP00000261023,9606.ENSP00000261439,9606.ENSP00000296585,9606.ENSP00000297494,9606.ENSP00000304811,9606.ENSP00000311469,9606.ENSP00000317674,9606.ENSP00000322421,9606.ENSP00000338082,9606.ENSP00000339933,9606.ENSP00000339992,9606.ENSP00000344458,9606.ENSP00000346032,9606.ENSP00000351905,9606.ENSP00000354511,9606.ENSP00000363079,…	NR3C1,FAAH,HBA2,ITGAV,TBC1D1,ITGA2,NOS3,UGT2B7,GSTM1,APOL1,HBA1,HBG2,PKLR,MYB,PROZ,ANXA2,TGFBR2,COMT,MBL2,ECE1,MTHFR,EDN1,GCH1,HBB	3.52921
TISSUES	BTO:0001489	Whole body	45	13099	0.17	0.31	0.00014	9606.ENSP00000212355,9606.ENSP00000231509,9606.ENSP00000243167,9606.ENSP00000251595,9606.ENSP00000261023,9606.ENSP00000261439,9606.ENSP00000262209,9606.ENSP00000263339,9606.ENSP00000278980,9606.ENSP00000283147,9606.ENSP00000296585,9606.ENSP00000297494,9606.ENSP00000299178,9606.ENSP00000304811,9606.ENSP00000305372,9606.ENSP00000311165,9606.ENSP00000311469,9606.ENSP00000313851,9606.ENSP00000317674,…	TGFBR3,NR3C1,FAAH,HBA2,ITGAV,TBC1D1,TRPA1,IL1A,COMMD7,BMP6,ITGA2,NOS3,AVPR1A,UGT2B7,ADRB2,AQP1,GSTM1,PDS5B,APOL1,HBA1,HBG2,STARD13,PKLR,MYB,PROZ,ANXA2,PLSCR4,TGFBR2,COMT,DRD2,MBL2,ECE1,MTHFR,EDN1,KL,G6PD,OPRM1,ERG,CACNA2D3,KCNS1,KCNJ6,GCH1,NOS1,HBB,BCL11A	1.4554
TISSUES	BTO:0000284	Organism form	20	2542	0.53	0.54	0.0002	9606.ENSP00000212355,9606.ENSP00000231509,9606.ENSP00000251595,9606.ENSP00000261439,9606.ENSP00000297494,9606.ENSP00000305372,9606.ENSP00000313851,9606.ENSP00000317674,9606.ENSP00000322421,9606.ENSP00000338082,9606.ENSP00000339992,9606.ENSP00000346032,9606.ENSP00000351905,9606.ENSP00000354511,9606.ENSP00000364028,9606.ENSP00000368683,9606.ENSP00000377192,9606.ENSP00000477437,9606.ENSP00000494175,…	TGFBR3,NR3C1,HBA2,TBC1D1,NOS3,ADRB2,PDS5B,APOL1,HBA1,HBG2,MYB,ANXA2,TGFBR2,COMT,ECE1,EDN1,G6PD,KCNJ6,HBB,BCL11A	3.33322
TISSUES	BTO:0000174	Embryonic structure	19	2369	0.54	0.54	0.00027	9606.ENSP00000212355,9606.ENSP00000231509,9606.ENSP00000251595,9606.ENSP00000261439,9606.ENSP00000297494,9606.ENSP00000305372,9606.ENSP00000313851,9606.ENSP00000317674,9606.ENSP00000322421,9606.ENSP00000338082,9606.ENSP00000339992,9606.ENSP00000346032,9606.ENSP00000351905,9606.ENSP00000354511,9606.ENSP00000364028,9606.ENSP00000368683,9606.ENSP00000477437,9606.ENSP00000494175,9606.ENSP00000496168	TGFBR3,NR3C1,HBA2,TBC1D1,NOS3,ADRB2,PDS5B,APOL1,HBA1,HBG2,MYB,ANXA2,TGFBR2,COMT,ECE1,EDN1,KCNJ6,HBB,BCL11A	3.3978
TISSUES	BTO:0000449	Fetus	14	1318	0.66	0.61	0.00047	9606.ENSP00000212355,9606.ENSP00000231509,9606.ENSP00000251595,9606.ENSP00000297494,9606.ENSP00000317674,9606.ENSP00000322421,9606.ENSP00000338082,9606.ENSP00000339992,9606.ENSP00000346032,9606.ENSP00000351905,9606.ENSP00000354511,9606.ENSP00000364028,9606.ENSP00000368683,9606.ENSP00000494175	TGFBR3,NR3C1,HBA2,NOS3,APOL1,HBA1,HBG2,MYB,ANXA2,TGFBR2,COMT,ECE1,EDN1,HBB	4.5001
TISSUES	BTO:0001102	Blood vessel	8	354	0.99	0.81	0.00058	9606.ENSP00000261023,9606.ENSP00000296585,9606.ENSP00000297494,9606.ENSP00000311469,9606.ENSP00000339992,9606.ENSP00000346032,9606.ENSP00000364028,9606.ENSP00000368683	ITGAV,ITGA2,NOS3,GSTM1,MYB,ANXA2,ECE1,EDN1	9.57406
TISSUES	BTO:0000089	Blood	16	1824	0.57	0.54	0.0006	9606.ENSP00000212355,9606.ENSP00000243167,9606.ENSP00000251595,9606.ENSP00000263339,9606.ENSP00000296585,9606.ENSP00000297494,9606.ENSP00000305372,9606.ENSP00000313851,9606.ENSP00000322421,9606.ENSP00000346032,9606.ENSP00000364028,9606.ENSP00000377192,9606.ENSP00000394624,9606.ENSP00000477796,9606.ENSP00000494175,9606.ENSP00000496168	TGFBR3,FAAH,HBA2,IL1A,ITGA2,NOS3,ADRB2,PDS5B,HBA1,ANXA2,ECE1,G6PD,OPRM1,GCH1,HBB,BCL11A	3.71625
TISSUES	BTO:0001078	Placenta	13	1244	0.65	0.57	0.001	9606.ENSP00000212355,9606.ENSP00000231509,9606.ENSP00000251595,9606.ENSP00000297494,9606.ENSP00000317674,9606.ENSP00000322421,9606.ENSP00000338082,9606.ENSP00000346032,9606.ENSP00000351905,9606.ENSP00000354511,9606.ENSP00000364028,9606.ENSP00000368683,9606.ENSP00000494175	TGFBR3,NR3C1,HBA2,NOS3,APOL1,HBA1,HBG2,ANXA2,TGFBR2,COMT,ECE1,EDN1,HBB	4.42723
TISSUES	BTO:0001442	Brain ventricle	4	45	1.58	0.97	0.0012	9606.ENSP00000311165,9606.ENSP00000354859,9606.ENSP00000369442,9606.ENSP00000394624	AQP1,DRD2,KL,OPRM1	37.658
TISSUES	BTO:0001491	Viscus	27	5378	0.33	0.37	0.0016	9606.ENSP00000231509,9606.ENSP00000243167,9606.ENSP00000251595,9606.ENSP00000261023,9606.ENSP00000261439,9606.ENSP00000296585,9606.ENSP00000297494,9606.ENSP00000304811,9606.ENSP00000311165,9606.ENSP00000311469,9606.ENSP00000313851,9606.ENSP00000317674,9606.ENSP00000322421,9606.ENSP00000338082,9606.ENSP00000339933,9606.ENSP00000339992,9606.ENSP00000344458,9606.ENSP00000346032,9606.ENSP00000351905,…	NR3C1,FAAH,HBA2,ITGAV,TBC1D1,ITGA2,NOS3,UGT2B7,AQP1,GSTM1,PDS5B,APOL1,HBA1,HBG2,PKLR,MYB,PROZ,ANXA2,TGFBR2,COMT,MBL2,ECE1,MTHFR,EDN1,KL,GCH1,HBB	2.12693
TISSUES	BTO:0000088	Cardiovascular system	11	1057	0.65	0.51	0.0041	9606.ENSP00000261023,9606.ENSP00000296585,9606.ENSP00000297494,9606.ENSP00000305372,9606.ENSP00000311469,9606.ENSP00000322421,9606.ENSP00000339992,9606.ENSP00000346032,9606.ENSP00000364028,9606.ENSP00000368683,9606.ENSP00000494175	ITGAV,ITGA2,NOS3,ADRB2,GSTM1,HBA1,MYB,ANXA2,ECE1,EDN1,HBB	4.40887
TISSUES	BTO:0000132	Blood platelet	7	363	0.92	0.63	0.0041	9606.ENSP00000243167,9606.ENSP00000251595,9606.ENSP00000296585,9606.ENSP00000297494,9606.ENSP00000322421,9606.ENSP00000364028,9606.ENSP00000377192	FAAH,HBA2,ITGA2,NOS3,HBA1,ECE1,G6PD	8.1696
TISSUES	BTO:0000570	Hematopoietic system	18	2755	0.45	0.4	0.0041	9606.ENSP00000212355,9606.ENSP00000243167,9606.ENSP00000251595,9606.ENSP00000263339,9606.ENSP00000296585,9606.ENSP00000297494,9606.ENSP00000305372,9606.ENSP00000313851,9606.ENSP00000322421,9606.ENSP00000338082,9606.ENSP00000346032,9606.ENSP00000364028,9606.ENSP00000377192,9606.ENSP00000394624,9606.ENSP00000414150,9606.ENSP00000477796,9606.ENSP00000494175,9606.ENSP00000496168	TGFBR3,FAAH,HBA2,IL1A,ITGA2,NOS3,ADRB2,PDS5B,HBA1,HBG2,ANXA2,ECE1,G6PD,OPRM1,ERG,GCH1,HBB,BCL11A	2.76796
TISSUES	BTO:0001808	Saphenous vein	2	2	2.63	0.84	0.0048	9606.ENSP00000297494,9606.ENSP00000368683	NOS3,EDN1	423.652
TISSUES	BTO:0000522	Gland	30	7004	0.26	0.31	0.0059	9606.ENSP00000231509,9606.ENSP00000243167,9606.ENSP00000251595,9606.ENSP00000261023,9606.ENSP00000261439,9606.ENSP00000296585,9606.ENSP00000297494,9606.ENSP00000304811,9606.ENSP00000305372,9606.ENSP00000311165,9606.ENSP00000311469,9606.ENSP00000313851,9606.ENSP00000317674,9606.ENSP00000322421,9606.ENSP00000338082,9606.ENSP00000339933,9606.ENSP00000339992,9606.ENSP00000344458,9606.ENSP00000346032,…	NR3C1,FAAH,HBA2,ITGAV,TBC1D1,ITGA2,NOS3,UGT2B7,ADRB2,AQP1,GSTM1,PDS5B,APOL1,HBA1,HBG2,PKLR,MYB,PROZ,ANXA2,TGFBR2,COMT,MBL2,ECE1,MTHFR,EDN1,KL,G6PD,ERG,GCH1,HBB	1.81462
TISSUES	BTO:0000258	Choroid plexus	2	3	2.46	0.78	0.0071	9606.ENSP00000311165,9606.ENSP00000369442	AQP1,KL	282.435
TISSUES	BTO:0000393	Endothelium	5	172	1.1	0.64	0.0071	9606.ENSP00000261023,9606.ENSP00000296585,9606.ENSP00000297494,9606.ENSP00000346032,9606.ENSP00000364028	ITGAV,ITGA2,NOS3,ANXA2,ECE1	12.3155
TISSUES	BTO:0005454	Corpus cavernosum	2	3	2.46	0.78	0.0071	9606.ENSP00000297494,9606.ENSP00000477999	NOS3,NOS1	282.435
TISSUES	BTO:0001488	Endocrine gland	28	6403	0.27	0.3	0.0082	9606.ENSP00000231509,9606.ENSP00000243167,9606.ENSP00000251595,9606.ENSP00000261023,9606.ENSP00000261439,9606.ENSP00000296585,9606.ENSP00000297494,9606.ENSP00000304811,9606.ENSP00000305372,9606.ENSP00000311469,9606.ENSP00000313851,9606.ENSP00000317674,9606.ENSP00000322421,9606.ENSP00000338082,9606.ENSP00000339933,9606.ENSP00000339992,9606.ENSP00000344458,9606.ENSP00000346032,9606.ENSP00000351905,…	NR3C1,FAAH,HBA2,ITGAV,TBC1D1,ITGA2,NOS3,UGT2B7,ADRB2,GSTM1,PDS5B,APOL1,HBA1,HBG2,PKLR,MYB,PROZ,ANXA2,TGFBR2,COMT,MBL2,ECE1,MTHFR,EDN1,G6PD,ERG,GCH1,HBB	1.85261
TISSUES	BTO:0002656	Sickle cell	2	4	2.33	0.75	0.0084	9606.ENSP00000494175,9606.ENSP00000496168	HBB,BCL11A	211.826
TISSUES	BTO:0004702	Ventral striatum	2	4	2.33	0.75	0.0084	9606.ENSP00000354859,9606.ENSP00000394624	DRD2,OPRM1	211.826
TISSUES	BTO:0000203	Respiratory system	13	1707	0.51	0.4	0.0094	9606.ENSP00000251595,9606.ENSP00000262209,9606.ENSP00000263339,9606.ENSP00000297494,9606.ENSP00000305372,9606.ENSP00000311165,9606.ENSP00000322421,9606.ENSP00000338082,9606.ENSP00000346032,9606.ENSP00000364028,9606.ENSP00000365770,9606.ENSP00000377192,9606.ENSP00000494175	HBA2,TRPA1,IL1A,NOS3,ADRB2,AQP1,HBA1,HBG2,ANXA2,ECE1,MTHFR,G6PD,HBB	3.22641
TISSUES	BTO:0001997	Arteriole	2	5	2.23	0.73	0.0096	9606.ENSP00000297494,9606.ENSP00000368683	NOS3,EDN1	169.461
TISSUES	BTO:0000779	Mesenteric artery	2	6	2.15	0.69	0.0123	9606.ENSP00000297494,9606.ENSP00000368683	NOS3,EDN1	141.217
TISSUES	BTO:0001853	Vascular endothelium	4	111	1.19	0.6	0.0123	9606.ENSP00000261023,9606.ENSP00000297494,9606.ENSP00000346032,9606.ENSP00000364028	ITGAV,NOS3,ANXA2,ECE1	15.2667
TISSUES	BTO:0003954	Dopaminergic system	2	6	2.15	0.69	0.0123	9606.ENSP00000354511,9606.ENSP00000354859	COMT,DRD2	141.217
TISSUES	BTO:0000573	Artery	5	219	0.99	0.55	0.0128	9606.ENSP00000261023,9606.ENSP00000297494,9606.ENSP00000311469,9606.ENSP00000339992,9606.ENSP00000368683	ITGAV,NOS3,GSTM1,MYB,EDN1	9.67242
TISSUES	BTO:0004578	Vascular smooth muscle cell	2	7	2.09	0.67	0.0139	9606.ENSP00000297494,9606.ENSP00000368683	NOS3,EDN1	121.043
TISSUES	BTO:0000416	Epithelium	8	697	0.69	0.45	0.0142	9606.ENSP00000261023,9606.ENSP00000296585,9606.ENSP00000297494,9606.ENSP00000305372,9606.ENSP00000311165,9606.ENSP00000346032,9606.ENSP00000364028,9606.ENSP00000445595	ITGAV,ITGA2,NOS3,ADRB2,AQP1,ANXA2,ECE1,KCNS1	4.86258
TISSUES	BTO:0001862	Nucleus accumbens	2	8	2.03	0.64	0.0164	9606.ENSP00000354859,9606.ENSP00000394624	DRD2,OPRM1	105.913
TISSUES	BTO:0001176	Endothelial cell	4	130	1.12	0.54	0.0179	9606.ENSP00000296585,9606.ENSP00000297494,9606.ENSP00000346032,9606.ENSP00000364028	ITGA2,NOS3,ANXA2,ECE1	13.0355
TISSUES	BTO:0000562	Heart	8	738	0.67	0.42	0.0189	9606.ENSP00000296585,9606.ENSP00000297494,9606.ENSP00000305372,9606.ENSP00000311469,9606.ENSP00000322421,9606.ENSP00000346032,9606.ENSP00000364028,9606.ENSP00000494175	ITGA2,NOS3,ADRB2,GSTM1,HBA1,ANXA2,ECE1,HBB	4.59244
TISSUES	BTO:0003718	Vasculature	2	9	1.98	0.62	0.0189	9606.ENSP00000297494,9606.ENSP00000368683	NOS3,EDN1	94.1449
TISSUES	BTO:0000135	Aorta	4	139	1.09	0.52	0.0206	9606.ENSP00000261023,9606.ENSP00000297494,9606.ENSP00000311469,9606.ENSP00000339992	ITGAV,NOS3,GSTM1,MYB	12.1914
TISSUES	BTO:0000778	Pulmonary artery	2	12	1.85	0.55	0.0281	9606.ENSP00000297494,9606.ENSP00000368683	NOS3,EDN1	70.6087
TISSUES	BTO:0001486	Skeletal system	10	1307	0.52	0.32	0.0435	9606.ENSP00000251595,9606.ENSP00000283147,9606.ENSP00000311165,9606.ENSP00000317674,9606.ENSP00000322421,9606.ENSP00000338082,9606.ENSP00000346032,9606.ENSP00000363079,9606.ENSP00000477999,9606.ENSP00000494175	HBA2,BMP6,AQP1,APOL1,HBA1,HBG2,ANXA2,MBL2,NOS1,HBB	3.24141
TISSUES	BTO:0001854	Vascular endothelial cell	3	74	1.24	0.45	0.0435	9606.ENSP00000297494,9606.ENSP00000346032,9606.ENSP00000364028	NOS3,ANXA2,ECE1	17.1751
TISSUES	BTO:0002250	Nucleus lentiformis	2	17	1.7	0.46	0.0488	9606.ENSP00000299178,9606.ENSP00000354859	AVPR1A,DRD2	49.8414
COMPARTMENTS	GOCC:0005615	Extracellular space	16	1027	0.82	0.97	1.67e-06	9606.ENSP00000212355,9606.ENSP00000251595,9606.ENSP00000261023,9606.ENSP00000263339,9606.ENSP00000311165,9606.ENSP00000317674,9606.ENSP00000322421,9606.ENSP00000338082,9606.ENSP00000346032,9606.ENSP00000351905,9606.ENSP00000354511,9606.ENSP00000363079,9606.ENSP00000368683,9606.ENSP00000369442,9606.ENSP00000377192,9606.ENSP00000494175	TGFBR3,HBA2,ITGAV,IL1A,AQP1,APOL1,HBA1,HBG2,ANXA2,TGFBR2,COMT,MBL2,EDN1,KL,G6PD,HBB	6.60023
COMPARTMENTS	GOCC:0005576	Extracellular region	18	2079	0.57	0.55	0.00048	9606.ENSP00000212355,9606.ENSP00000251595,9606.ENSP00000261023,9606.ENSP00000263339,9606.ENSP00000311165,9606.ENSP00000311469,9606.ENSP00000317674,9606.ENSP00000322421,9606.ENSP00000338082,9606.ENSP00000344458,9606.ENSP00000346032,9606.ENSP00000351905,9606.ENSP00000354511,9606.ENSP00000363079,9606.ENSP00000368683,9606.ENSP00000369442,9606.ENSP00000377192,9606.ENSP00000494175	TGFBR3,HBA2,ITGAV,IL1A,AQP1,GSTM1,APOL1,HBA1,HBG2,PROZ,ANXA2,TGFBR2,COMT,MBL2,EDN1,KL,G6PD,HBB	3.66798
COMPARTMENTS	GOCC:0005833	Hemoglobin complex	4	24	1.85	1.14	0.00048	9606.ENSP00000251595,9606.ENSP00000322421,9606.ENSP00000338082,9606.ENSP00000494175	HBA2,HBA1,HBG2,HBB	70.6087
COMPARTMENTS	GOCC:0005886	Plasma membrane	23	3535	0.45	0.46	0.00048	9606.ENSP00000212355,9606.ENSP00000261023,9606.ENSP00000262209,9606.ENSP00000263339,9606.ENSP00000296585,9606.ENSP00000297494,9606.ENSP00000299178,9606.ENSP00000305372,9606.ENSP00000311165,9606.ENSP00000347038,9606.ENSP00000351905,9606.ENSP00000354511,9606.ENSP00000354859,9606.ENSP00000363079,9606.ENSP00000364028,9606.ENSP00000369442,9606.ENSP00000373169,9606.ENSP00000377192,9606.ENSP00000394624,…	TGFBR3,ITGAV,TRPA1,IL1A,ITGA2,NOS3,AVPR1A,ADRB2,AQP1,PLSCR4,TGFBR2,COMT,DRD2,MBL2,ECE1,KL,DRD3,G6PD,OPRM1,CACNA2D3,KCNS1,KCNJ6,NOS1	2.75644
COMPARTMENTS	GOCC:0031224	Intrinsic component of membrane	15	1606	0.6	0.55	0.00089	9606.ENSP00000261023,9606.ENSP00000262209,9606.ENSP00000263339,9606.ENSP00000296585,9606.ENSP00000305372,9606.ENSP00000311165,9606.ENSP00000351905,9606.ENSP00000354859,9606.ENSP00000363079,9606.ENSP00000364028,9606.ENSP00000369442,9606.ENSP00000394624,9606.ENSP00000419101,9606.ENSP00000445595,9606.ENSP00000477437	ITGAV,TRPA1,IL1A,ITGA2,ADRB2,AQP1,TGFBR2,DRD2,MBL2,ECE1,KL,OPRM1,CACNA2D3,KCNS1,KCNJ6	3.9569
COMPARTMENTS	GOCC:0031838	Haptoglobin-hemoglobin complex	3	8	2.21	1.09	0.00089	9606.ENSP00000251595,9606.ENSP00000322421,9606.ENSP00000494175	HBA2,HBA1,HBB	158.87
COMPARTMENTS	GOCC:0016021	Integral component of membrane	14	1507	0.6	0.52	0.0016	9606.ENSP00000261023,9606.ENSP00000262209,9606.ENSP00000263339,9606.ENSP00000296585,9606.ENSP00000305372,9606.ENSP00000311165,9606.ENSP00000351905,9606.ENSP00000354859,9606.ENSP00000363079,9606.ENSP00000369442,9606.ENSP00000394624,9606.ENSP00000419101,9606.ENSP00000445595,9606.ENSP00000477437	ITGAV,TRPA1,IL1A,ITGA2,ADRB2,AQP1,TGFBR2,DRD2,MBL2,KL,OPRM1,CACNA2D3,KCNS1,KCNJ6	3.93572
COMPARTMENTS	GOCC:0072562	Blood microparticle	5	118	1.26	0.8	0.0025	9606.ENSP00000251595,9606.ENSP00000317674,9606.ENSP00000322421,9606.ENSP00000338082,9606.ENSP00000494175	HBA2,APOL1,HBA1,HBG2,HBB	17.9514
COMPARTMENTS	GOCC:0005887	Integral component of plasma membrane	10	792	0.73	0.57	0.0029	9606.ENSP00000261023,9606.ENSP00000262209,9606.ENSP00000263339,9606.ENSP00000296585,9606.ENSP00000305372,9606.ENSP00000354859,9606.ENSP00000363079,9606.ENSP00000369442,9606.ENSP00000445595,9606.ENSP00000477437	ITGAV,TRPA1,IL1A,ITGA2,ADRB2,DRD2,MBL2,KL,KCNS1,KCNJ6	5.34914
COMPARTMENTS	GOCC:0031982	Vesicle	16	2125	0.51	0.45	0.003	9606.ENSP00000212355,9606.ENSP00000251595,9606.ENSP00000261023,9606.ENSP00000297494,9606.ENSP00000305372,9606.ENSP00000311165,9606.ENSP00000322421,9606.ENSP00000346032,9606.ENSP00000354511,9606.ENSP00000364028,9606.ENSP00000368683,9606.ENSP00000369442,9606.ENSP00000377192,9606.ENSP00000394624,9606.ENSP00000477796,9606.ENSP00000494175	TGFBR3,HBA2,ITGAV,NOS3,ADRB2,AQP1,HBA1,ANXA2,COMT,ECE1,EDN1,KL,G6PD,OPRM1,GCH1,HBB	3.18985
COMPARTMENTS	GOCC:0016020	Membrane	27	5715	0.31	0.33	0.0046	9606.ENSP00000212355,9606.ENSP00000243167,9606.ENSP00000261023,9606.ENSP00000262209,9606.ENSP00000263339,9606.ENSP00000296585,9606.ENSP00000297494,9606.ENSP00000299178,9606.ENSP00000305372,9606.ENSP00000311165,9606.ENSP00000338785,9606.ENSP00000346032,9606.ENSP00000347038,9606.ENSP00000351905,9606.ENSP00000354511,9606.ENSP00000354859,9606.ENSP00000363079,9606.ENSP00000364028,9606.ENSP00000369442,…	TGFBR3,FAAH,ITGAV,TRPA1,IL1A,ITGA2,NOS3,AVPR1A,ADRB2,AQP1,STARD13,ANXA2,PLSCR4,TGFBR2,COMT,DRD2,MBL2,ECE1,KL,DRD3,G6PD,OPRM1,CACNA2D3,KCNS1,KCNJ6,GCH1,NOS1	2.00151
COMPARTMENTS	GOCC:0071682	Endocytic vesicle lumen	3	23	1.75	0.81	0.0046	9606.ENSP00000251595,9606.ENSP00000322421,9606.ENSP00000494175	HBA2,HBA1,HBB	55.259
COMPARTMENTS	GOCC:0098797	Plasma membrane protein complex	9	682	0.75	0.55	0.0046	9606.ENSP00000212355,9606.ENSP00000261023,9606.ENSP00000263339,9606.ENSP00000296585,9606.ENSP00000351905,9606.ENSP00000363079,9606.ENSP00000419101,9606.ENSP00000445595,9606.ENSP00000477437	TGFBR3,ITGAV,IL1A,ITGA2,TGFBR2,MBL2,CACNA2D3,KCNS1,KCNJ6	5.59072
COMPARTMENTS	GOCC:0030139	Endocytic vesicle	6	260	0.99	0.64	0.0048	9606.ENSP00000251595,9606.ENSP00000261023,9606.ENSP00000297494,9606.ENSP00000305372,9606.ENSP00000322421,9606.ENSP00000494175	HBA2,ITGAV,NOS3,ADRB2,HBA1,HBB	9.77659
COMPARTMENTS	GOCC:0009986	Cell surface	7	438	0.84	0.53	0.0095	9606.ENSP00000212355,9606.ENSP00000261023,9606.ENSP00000296585,9606.ENSP00000346032,9606.ENSP00000351905,9606.ENSP00000363079,9606.ENSP00000364028	TGFBR3,ITGAV,ITGA2,ANXA2,TGFBR2,MBL2,ECE1	6.7707
COMPARTMENTS	GOCC:0032991	Protein-containing complex	25	5325	0.3	0.31	0.0107	9606.ENSP00000212355,9606.ENSP00000231509,9606.ENSP00000243167,9606.ENSP00000251595,9606.ENSP00000261023,9606.ENSP00000263339,9606.ENSP00000296585,9606.ENSP00000297494,9606.ENSP00000305372,9606.ENSP00000317674,9606.ENSP00000322421,9606.ENSP00000338082,9606.ENSP00000339933,9606.ENSP00000339992,9606.ENSP00000346032,9606.ENSP00000351905,9606.ENSP00000363079,9606.ENSP00000394624,9606.ENSP00000414150,…	TGFBR3,NR3C1,FAAH,HBA2,ITGAV,IL1A,ITGA2,NOS3,ADRB2,APOL1,HBA1,HBG2,PKLR,MYB,ANXA2,TGFBR2,MBL2,OPRM1,ERG,CACNA2D3,KCNS1,KCNJ6,GCH1,HBB,BCL11A	1.98898
COMPARTMENTS	GOCC:0033093	Weibel-Palade body	2	7	2.09	0.59	0.0229	9606.ENSP00000364028,9606.ENSP00000368683	ECE1,EDN1	121.043
COMPARTMENTS	GOCC:0043230	Extracellular organelle	7	524	0.76	0.43	0.0243	9606.ENSP00000212355,9606.ENSP00000261023,9606.ENSP00000311165,9606.ENSP00000346032,9606.ENSP00000369442,9606.ENSP00000377192,9606.ENSP00000494175	TGFBR3,ITGAV,AQP1,ANXA2,KL,G6PD,HBB	5.65948
COMPARTMENTS	GOCC:0098796	Membrane protein complex	11	1353	0.54	0.36	0.0253	9606.ENSP00000212355,9606.ENSP00000243167,9606.ENSP00000261023,9606.ENSP00000263339,9606.ENSP00000296585,9606.ENSP00000351905,9606.ENSP00000363079,9606.ENSP00000394624,9606.ENSP00000419101,9606.ENSP00000445595,9606.ENSP00000477437	TGFBR3,FAAH,ITGAV,IL1A,ITGA2,TGFBR2,MBL2,OPRM1,CACNA2D3,KCNS1,KCNJ6	3.44433
COMPARTMENTS	GOCC:0043235	Receptor complex	6	425	0.78	0.37	0.0489	9606.ENSP00000212355,9606.ENSP00000261023,9606.ENSP00000263339,9606.ENSP00000296585,9606.ENSP00000305372,9606.ENSP00000351905	TGFBR3,ITGAV,IL1A,ITGA2,ADRB2,TGFBR2	5.98097
COMPARTMENTS	GOCC:0070062	Extracellular exosome	6	428	0.78	0.37	0.0489	9606.ENSP00000212355,9606.ENSP00000261023,9606.ENSP00000311165,9606.ENSP00000346032,9606.ENSP00000369442,9606.ENSP00000494175	TGFBR3,ITGAV,AQP1,ANXA2,KL,HBB	5.93905
UniProt Keywords	KW-0360	Hereditary hemolytic anemia	4	33	1.72	1.01	0.0011	9606.ENSP00000251595,9606.ENSP00000339933,9606.ENSP00000377192,9606.ENSP00000494175	HBA2,PKLR,G6PD,HBB	51.3518
UniProt Keywords	KW-0561	Oxygen transport	3	12	2.03	0.97	0.0018	9606.ENSP00000251595,9606.ENSP00000338082,9606.ENSP00000494175	HBA2,HBG2,HBB	105.913
UniProt Keywords	KW-0349	Heme	5	123	1.24	0.79	0.0026	9606.ENSP00000251595,9606.ENSP00000297494,9606.ENSP00000338082,9606.ENSP00000477999,9606.ENSP00000494175	HBA2,NOS3,HBG2,NOS1,HBB	17.2216
UniProt Keywords	KW-1211	Schizophrenia	3	19	1.83	0.88	0.003	9606.ENSP00000354511,9606.ENSP00000365770,9606.ENSP00000373169	COMT,MTHFR,DRD3	66.8924
UniProt Keywords	KW-0564	Palmitate	6	339	0.88	0.48	0.019	9606.ENSP00000297494,9606.ENSP00000299178,9606.ENSP00000305372,9606.ENSP00000347038,9606.ENSP00000373169,9606.ENSP00000394624	NOS3,AVPR1A,ADRB2,PLSCR4,DRD3,OPRM1	7.49827
UniProt Keywords	KW-0021	Allosteric enzyme	3	47	1.44	0.55	0.0241	9606.ENSP00000339933,9606.ENSP00000365770,9606.ENSP00000477796	PKLR,MTHFR,GCH1	27.0416
UniProt Keywords	KW-0670	Pyruvate	2	8	2.03	0.58	0.0241	9606.ENSP00000339933,9606.ENSP00000494175	PKLR,HBB	105.913
UniProt Keywords	KW-0325	Glycoprotein	21	4386	0.31	0.28	0.0317	9606.ENSP00000212355,9606.ENSP00000251595,9606.ENSP00000261023,9606.ENSP00000262209,9606.ENSP00000263339,9606.ENSP00000283147,9606.ENSP00000296585,9606.ENSP00000299178,9606.ENSP00000304811,9606.ENSP00000305372,9606.ENSP00000311165,9606.ENSP00000317674,9606.ENSP00000344458,9606.ENSP00000351905,9606.ENSP00000354859,9606.ENSP00000364028,9606.ENSP00000369442,9606.ENSP00000373169,9606.ENSP00000394624,…	TGFBR3,HBA2,ITGAV,TRPA1,IL1A,BMP6,ITGA2,AVPR1A,UGT2B7,ADRB2,AQP1,APOL1,PROZ,TGFBR2,DRD2,ECE1,KL,DRD3,OPRM1,CACNA2D3,HBB	2.02843
UniProt Keywords	KW-0379	Hydroxylation	4	143	1.08	0.47	0.0317	9606.ENSP00000262209,9606.ENSP00000305372,9606.ENSP00000344458,9606.ENSP00000363079	TRPA1,ADRB2,PROZ,MBL2	11.8504
UniProt Keywords	KW-0838	Vasoactive	2	12	1.85	0.53	0.0319	9606.ENSP00000368683,9606.ENSP00000494175	EDN1,HBB	70.6087
UniProt Keywords	KW-0971	Glycation	2	12	1.85	0.53	0.0319	9606.ENSP00000251595,9606.ENSP00000494175	HBA2,HBB	70.6087
UniProt Keywords	KW-0521	NADP	4	170	1	0.43	0.0399	9606.ENSP00000297494,9606.ENSP00000365770,9606.ENSP00000377192,9606.ENSP00000477999	NOS3,MTHFR,G6PD,NOS1	9.96829
UniProt Keywords	KW-0597	Phosphoprotein	30	8122	0.2	0.23	0.0428	9606.ENSP00000231509,9606.ENSP00000243167,9606.ENSP00000251595,9606.ENSP00000261439,9606.ENSP00000263339,9606.ENSP00000297494,9606.ENSP00000299178,9606.ENSP00000305372,9606.ENSP00000311165,9606.ENSP00000311469,9606.ENSP00000313851,9606.ENSP00000317674,9606.ENSP00000338082,9606.ENSP00000338785,9606.ENSP00000339933,9606.ENSP00000339992,9606.ENSP00000346032,9606.ENSP00000347038,9606.ENSP00000351905,…	NR3C1,FAAH,HBA2,TBC1D1,IL1A,NOS3,AVPR1A,ADRB2,AQP1,GSTM1,PDS5B,APOL1,HBG2,STARD13,PKLR,MYB,ANXA2,PLSCR4,TGFBR2,COMT,ECE1,G6PD,OPRM1,ERG,CACNA2D3,KCNJ6,GCH1,NOS1,HBB,BCL11A	1.56483
UniProt Keywords	KW-0106	Calcium	8	886	0.59	0.34	0.0433	9606.ENSP00000261023,9606.ENSP00000296585,9606.ENSP00000297494,9606.ENSP00000344458,9606.ENSP00000346032,9606.ENSP00000347038,9606.ENSP00000363079,9606.ENSP00000419101	ITGAV,ITGA2,NOS3,PROZ,ANXA2,PLSCR4,MBL2,CACNA2D3	3.8253
Pfam	PF00042	Globin	4	14	2.09	1.32	0.00018	9606.ENSP00000251595,9606.ENSP00000322421,9606.ENSP00000338082,9606.ENSP00000494175	HBA2,HBA1,HBG2,HBB	121.043
InterPro	IPR000971	Globin	3	12	2.03	0.51	0.0379	9606.ENSP00000251595,9606.ENSP00000338082,9606.ENSP00000494175	HBA2,HBG2,HBB	105.913
InterPro	IPR009050	Globin-like superfamily	3	12	2.03	0.51	0.0379	9606.ENSP00000251595,9606.ENSP00000338082,9606.ENSP00000494175	HBA2,HBG2,HBB	105.913
InterPro	IPR012292	Globin/Protoglobin	3	12	2.03	0.51	0.0379	9606.ENSP00000251595,9606.ENSP00000338082,9606.ENSP00000494175	HBA2,HBG2,HBB	105.913
